# Supplementary material for: Phages-bacteria interactions underlying the dynamics of polyhydroxyalkanoate-producing mixed microbial cultures via meta-omics study
Source: mSystems. 2025 Mar 28;10(4):e00200-25. doi: 10.1128/msystems.00200-25 (PMC12013262; doi:10.1128/msystems.00200-25)
Supplement: Table S1 — The abundance (activity) of MAGs and the abundance of pOTUs in Reactor A. [file msystems.00200-25-s0002.xlsx]

## Sheet: Table S1
Table S1: The abundance (activity) of MAGs and the abundance of pOTUs in Reactor_A
Abundance of MAG in different time points (Reactor_A) RPKM									Activity of MAG in different time points (Reactor_A) RPKM									Abundance of APG in different time points (Reactor_A) RPKM
MAG ID	day0	day17	day31	day52	day68	day145	genus		MAG ID	day0	day17	day31	day52	day68	day145	genus		pOTUs ID	day0	day17	day31	day52	day68	day145	genus
YJ1026D.23	0	2.70581	0	0	110.129	0	Azoarcus		YJ0919C.6	0	98.4447	108.834	19.9637	0	0	Azomonas		1026A99	0	2.1667	4.138	1975.1	8892.92	0	Casadabanvirus
YJ1010A.20	0	0	0	75.109	0	0	Paracoccus		YJ1010A.5	0	0	71.0053	21.5735	30.8731	0	Azomonas		1010A53	0.1166	0.7633	4.5352	1693.82	7615.35	0	Unclassified_f_Mesyanzhinovviridae
YJ1026A.16	0	56.6226	2.36931	5.88321	5.2863	0	Pararhodobacter		YJ0111A.34	0	0	0	0	0	110.55	Azoarcus		1023C29	0	2.2984	0.2684	5454.22	56.5977	1.988	Casadabanvirus
YJ0111B.25	0	0	0	0	0	68.6674	Neomegalonema		YJ1026D.23	0	2.4368	0	0	66.7579	0	Azoarcus		0919A4	0	22.3834	3766.38	85.8834	183.961	0.9579	Unclassified_f_Inoviridae
YJ0919C.6	0	16.0381	37.5242	3.37226	0	0	Azomonas		YJ1026A.19	0	0	0	0	34.2012	0	Azomonas		0111B28	0	0	0.0303	14.4523	0.2432	3790.65	Unknown
YJ1026A.21	0	3.91171	0	26.2057	21.04	0	Thauera		YJ0905A.22	0	29.4064	0	0	0	0	unclassified_f_Crocinitomicaceae		0829B162	33.8047	8.9302	0.7777	14.8169	0.1417	2987.54	Unknown
YJ0919C.14	0	3.30255	32.053	0	0	0	Pannonibacter		YJ1010A.20	0	0	0	20.5557	0	0	Paracoccus		0111A81	0	0	0	1.8226	0.2971	2786.28	Unknown
YJ1010A.5	0	0	24.3248	2.43993	8.4042	0	Azomonas		YJ0919A.2	0	0	19.8354	0	0	0	unclassified_f_Azospirillaceae		1026D48	0	1.1279	1.9252	382.174	2347.6	0	Casadabanvirus
YJ0919A.18	0	11.6591	10.8757	3.28889	6.50463	0	Brevundimonas		YJ1026A.16	0	11.8976	0.638191	2.50621	4.49329	0	Pararhodobacter		0912D111	0	89.021	194.795	370.207	1959.35	77.9188	Unknown
YJ0919A.2	0	0	29.0759	0	0	0	unclassified_f_Azospirillaceae		YJ1026A.21	0	1.35802	0	10.1604	8.01098	0	Thauera		1026A18	0	0.4839	0.2154	592.736	2042.92	0	Casadabanvirus
YJ0111A.30	0	0	0	0	0	25.6913	Neomegalonema		YJ0919C.14	0	1.78708	17.0478	0	0	0	Pannonibacter		SP54	2626.61	4.0854	0.0132	0	0.0385	0	Unclassified_sf_Queuovirinae
YJ0905D.25	0	21.7778	0	3.19321	0	0	Hydrogenophaga		YJ0905D.25	0	11.3144	0	7.45958	0	0	Hydrogenophaga		0905A103	0	52.0373	2.7089	457.476	2057.95	0	Unclassified_f_Mesyanzhinovviridae
YJ1010A.1	0	0	0	9.88958	9.04377	0	Micavibrio		YJ0111A.29	0	6.59776	0	0	0	9.81342	Hydrogenophaga		0111B71	0	0.1251	0	10.2842	0.1668	2281.68	Casadabanvirus
YJ0919A.9	0	0	18.1827	0	0	0	Pannonibacter		YJ1010A.26	0	0	0	15.169	0	0.204396	unclassified_o_Chthoniobacterales		0905A3	0.0533	1922.52	59.4863	124.126	121.698	0.6094	Unclassified_sf_Queuovirinae
YJ0111B.7	0	0	0	0	0	17.9571	Neomegalonema		YJ1010A.21	0	2.68676	0	12.3981	0	0	unclassified_f_Rhodocyclaceae		0919C171	0	1981.46	58.7761	94.8372	79.3952	0	Unknown
YJ0111A.29	0	11.8106	0	0	0	2.36553	Hydrogenophaga		YJ1026A.26	0	0	0	0	13.2895	0	Acinetobacter		0829B147	0	750.979	1155.66	71.2955	166.17	1.382	Unclassified_sf_Hendrixvirinae
YJ1010A.22	0	0	0	8.3547	5.04063	0	Glycocaulis		YJ0919C.1	0	2.86245	0	4.95275	3.72766	0	unclassified_o_Rhodothermales		1010A138	0	0	0	2083.59	41.26	9.232	Unknown
YJ0111A.34	0	0	0	0	0	12.2096	Azoarcus		YJ0111A.3	0	0	0	0	0	11.4954	unclassified_o_Rhodothermales		0919A152	0	1771.29	54.3544	113.573	91.8723	0.4758	Casadabanvirus
YJ0905A.22	0	11.0677	0	0	0	0	unclassified_f_Crocinitomicaceae		YJ0111A.22	0	9.77464	0	0	0	1.68631	Flavobacterium		0111A40	0	0	0	0.9271	0.1802	1852.39	Obolenskvirus
YJ1026A.19	0	0	0	0	10.954	0	Azomonas		YJ0919A.16	0	0	11.4305	0	0	0	Acinetobacter		0919A100	0	1592.38	43.9244	108.573	105.026	1.921	Casadabanvirus
YJ1010A.18	0	1.52458	0	7.30753	0.814393	0.952547	Flavobacterium		YJ1026A.8	0	0	0	0	10.427	0	unclassified_f_Azospirillaceae		1026D92	0	0.2036	0.9575	389.614	1453.03	0	Casadabanvirus
YJ0919A.17	0	0	4.00906	3.71729	2.62964	0	Flavobacterium		YJ0111B.25	0	0	0	0	0	9.93216	Neomegalonema		0111A37	0	0.0452	0.0236	0.8246	0.086	1828.14	Unclassified_sf_Weiservirinae
YJ0905A.19	0	8.28503	0	0	0	0	Wagnerdoeblera		YJ0111A.36	0	0	0	0	0	9.79136	Lentimicrobium		0111A17	0	0	0.0108	0.9698	0.0553	1821.9	Unclassified_sf_Dolichocephalovirinae
YJ1010A.21	0	3.91871	0	3.77381	0	0	unclassified_f_Rhodocyclaceae		YJ0919A.17	0	0	2.59909	3.46423	3.58425	0	Flavobacterium		0905A151	0	1660.85	7.5174	90.8408	3.7484	20.4782	Unknown
YJ1010A.10	0	0	0	5.45442	1.03245	0	unclassified_f_Crocinitomicaceae		YJ1010A.10	0	0	0	6.0312	2.08846	0	unclassified_f_Crocinitomicaceae		1010A66	0	1508.16	44.5166	103.51	85.9129	1.2999	Unclassified_f_Mesyanzhinovviridae
YJ0111A.8	0	0	0	0	0	6.32177	unclassified_o_Flavobacteriales		YJ1010A.18	0	5.21501	0	1.21211	0.807637	0.449671	Flavobacterium		0111A27	0	0	0	0.8433	0.0789	1736.67	Casadabanvirus
YJ0919A.10	0	0	3.80004	0	2.15617	0	Azoarcus		YJ0111A.30	0	0	0	0	0	7.04484	Neomegalonema		0829B8	0	556.885	938.414	70.0243	145.686	1.346	Unclassified_sf_Hendrixvirinae
YJ1010A.17	0	0	0	5.82584	0	0	Prosthecobacter		YJ0919A.9	0	0	6.92191	0	0	0	Pannonibacter		0111A22	0.0299	0.5261	0.4854	6.8605	0.1705	1633.36	Casadabanvirus
YJ0829B.4	0	5.50551	0	0	0	0	Brevundimonas		YJ1026A.10	0	0	0	0	6.82249	0	Paracoccus		0111A84	0	0	0	6.2351	0.1575	1633.13	Unclassified_sf_Dolichocephalovirinae
YJ0919C.1	0	2.53051	0	1.82746	1.07453	0	unclassified_o_Rhodothermales		YJ0905E.23	0	6.09306	0	0.548171	0	0	unclassified_o_Chitinophagales		0111A23	0	0	0	6.3952	0.11	1620.21	Casadabanvirus
YJ1010A.3	0	0	0	4.98594	0	0	Micavibrio		YJ0919A.7	0	0	6.22884	0	0	0	Acinetobacter		0111A44	0	0	0	7.8638	0.443	1596.97	Unclassified_f_Inoviridae
YJ1026A.10	0	0	0	0	4.96361	0	Paracoccus		YJ0111A.13	0	0	0	0	0	5.16108	unclassified_f_Tenuifilaceae		0905A156	1.2569	63.6205	158.342	159.141	1219.35	0.153	Unknown
YJ1010A.29	0	0	0	3.5138	0.814948	0.551825	unclassified_o_Phycisphaerales		YJ0919A.18	0	0.954704	1.02692	1.65813	1.50291	0	Brevundimonas		SP155	1562.41	1.8847	0	0	0	0	Unclassified_sf_Hendrixvirinae
YJ1026A.8	0	0	0	0	4.65467	0	unclassified_f_Azospirillaceae		YJ0111A.8	0	0	0	0	0	4.38207	unclassified_o_Flavobacteriales		0919C225	0	40.5965	107.422	173.236	1187.19	0.0791	Unknown
YJ0111A.22	0	0.901324	0	0	0	3.63967	Flavobacterium		YJ0905A.30	0	3.9279	0	0.184618	0	0	unclassified_f_Bdellovibrionaceae		0829B181	0	539.069	698.19	61.6386	191.426	1.683	Unknown
YJ1010A.24	0	0	0	4.38921	0	0	Prosthecobacter		YJ0919A.24	0	0	4.10205	0	0	0	Wagnerdoeblera		1026A54	0	0	0	1454.81	18.1002	6.8852	Casadabanvirus
YJ0905E.23	0	3.24008	0	1.00959	0	0	unclassified_o_Chitinophagales		YJ1010A.1	0	0	0	1.65529	2.21388	0	Micavibrio		1026A97	0	0	0	1414.02	25.1099	8.2861	Unknown
YJ1026A.4	0	0	1.27706	1.21398	1.27237	0	unclassified_f_Rhodobacteraceae		YJ1026D.3	0	0	3.45083	0	0	0	Pseudochelatococcus		0829C66	1444.79	1.8294	0.0503	0	0.0733	0	Unclassified_f_Peduoviridae
YJ0919A.24	0	0	3.61802	0	0	0	Wagnerdoeblera		YJ0919A.10	0	0	1.56909	0	1.13568	0	Azoarcus		1010A45	0	0.3423	0.0565	1399.72	27.8475	7.898	Obolenskvirus
YJ0111B.27	0	0	0	0	0	3.46633	Hyphomonas		YJ1010A.22	0	0	0	1.51068	1.08275	0	Glycocaulis		1023E_52	0	0.9503	0.0889	1384.35	9.1431	0.286	Casadabanvirus
YJ0905A.17	0	3.44092	0	0	0	0	Wagnerdoeblera		YJ0111A.10	0	0	0	0	0	2.49296	unclassified_f_Crocinitomicaceae		1026A39	0	0.8186	2.6442	83.2642	1272.42	2.9532	Unclassified_sf_Sepvirinae
YJ0111A.17	0	0	0	0	0	3.34471	unclassified_f_Paracaedibacteraceae		YJ0111A.27	0	0	0	0	0	2.39557	unclassified_c_Bacteroidia		0905B61	52.8388	21.1809	27.624	409.981	399.664	440.702	Unclassified_sf_Gracegardnervirinae
YJ0905A.27	0	2.32189	0.881513	0	0	0	Corynebacterium		YJ0111A.17	0	0	0	0	0	2.16606	unclassified_f_Paracaedibacteraceae		0829B14	0.1423	607.85	623.507	56.5013	48.3388	1.5592	Unclassified_sf_Dolichocephalovirinae
YJ1026D.3	0	0	2.9745	0	0	0	Pseudochelatococcus		YJ0111A.21	0	0	0	0	0	2.02753	unclassified_o_Aggregatilineales		0919B173	0	2.2465	0.8536	226.49	1097.65	0	Casadabanvirus
YJ0905A.12	0	2.94067	0	0	0	0	Pannonibacter		YJ0905A.19	0	1.98106	0	0	0	0	Wagnerdoeblera		1026A120	0	0	0	1282.38	16.8287	7.8464	Unknown
YJ0111A.3	0	0	0	0	0	2.82271	unclassified_o_Rhodothermales		YJ1010A.29	0	0	0	1.14955	0.140041	0.550414	unclassified_o_Phycisphaerales		1010A52	0	1084.65	34.3953	76.7213	68.355	0.4438	Casadabanvirus
YJ0919A.12	0	0	1.60982	0	1.20611	0	Brevundimonas		YJ0111C.13	0	1.75923	0	0	0	0	unclassified_f_Rhodocyclaceae		0905D150	0	455.575	583.804	51.787	154.521	1.3219	Unclassified_f_Casjensviridae
YJ1010A.26	0	0	0	1.92144	0	0.874724	unclassified_o_Chthoniobacterales		YJ0111A.7	0	0	0	0	0	1.68811	unclassified_o_Chitinophagales		0919A17	0	1.3111	836.185	95.7103	209.334	0	Casadabanvirus
YJ0919A.7	0	0	2.77308	0	0	0	Acinetobacter		YJ0905A.27	0	1.34006	0.0664558	0	0	0	Corynebacterium		SP94	1093.81	0.0456	0	0	0	0	Unclassified_f_Adenoviridae
YJ0111A.12	0	0	0	0	0	2.77239	Parvibaculum		YJ0905A.5	0	1.40109	0	0	0	0	Corynebacterium		SP233	1046.64	0.2083	0	0	0	0	Unknown
YJ0919A.13	0	0	1.94752	0.64368	0	0	Taishania		YJ1010A.24	0	0	0	1.38919	0	0	Prosthecobacter		SP97	989.348	4.3423	0	0	0.0735	0	Unknown
YJ0919A.14	0	0	1.75589	0	0.823496	0	Paracoccus		YJ1010A.17	0	0	0	1.24263	0	0	Prosthecobacter		SP190	969.285	0.1766	0	0	0	0	Unknown
YJ0905A.5	0	2.56468	0	0	0	0	Corynebacterium		YJ0919A.6	0	0	1.23692	0	0	0	Alishewanella		1026A11	0	0.1946	0.9466	127.216	803.267	0	Unclassified_f_Mesyanzhinovviridae
YJ0912E.21	0	2.34766	0	0	0	0	Wagnerdoeblera		YJ1010A.33	0	0	0	1.21487	0	0	Sphingobacterium		SP57	913.505	2.8982	0.0896	0.0146	0.1045	0	Casadabanvirus
YJ0905A.30	0	1.57959	0	0.767022	0	0	unclassified_f_Bdellovibrionaceae		YJ0111B.7	0	0	0	0	0	1.18024	Neomegalonema		SP146	913.869	0.581	0	0	0	0	Unknown
YJ0111A.23	0	0	0	1.20206	0	1.10443	unclassified_o_Polyangiales		YJ0905A.12	0	1.13468	0	0	0	0	Pannonibacter		0905A6	0	776.539	23.5719	57.4164	53.8417	0.0395	Wizardvirus
YJ1023C.36	0	0	0	1.13055	1.14912	0	unclassified_f_Opitutaceae		YJ0919A.14	0	0	0.563252	0	0.541845	0	Paracoccus		0829B127	0	893.395	6.0145	0.5433	0.2435	0	Unknown
YJ0905A.25	0	2.19255	0	0	0	0	unclassified_f_Micavibrionaceae		YJ1010A.7	0	0	0	1.08197	0	0	unclassified_f_Erysipelotrichaceae		0829B168	0	417.762	272.422	64.4797	124.82	5.7882	Unknown
YJ0111C.13	0	2.19093	0	0	0	0	unclassified_f_Rhodocyclaceae		YJ1010A.8	0	0	0	1.08065	0	0	Rubrivivax		0111D82	0	4.6042	0.5691	760.669	91.8807	4.9597	Casadabanvirus
YJ0905A.23	0	2.1717	0	0	0	0	unclassified_o_Micavibrionales		YJ0905A.17	0	1.06269	0	0	0	0	Wagnerdoeblera		1026A60	0	365.807	300.904	69.5691	123.754	0.0348	Casadabanvirus
YJ1026B.39	0	2.12565	0	0	0	0	unclassified_c_Bradymonadia		YJ1010A.3	0	0	0	1.03241	0	0	Micavibrio		0919A37	0	1.6281	44.4509	45.1256	768.831	0	Unclassified_sf_Hendrixvirinae
YJ1003E.19	0	0	0	0	0	2.05524	unclassified_o_Micavibrionales		YJ1010A.28	0	0	0	0.908646	0	0	Pelobium		0111A33	0	0	0	0.8988	0.0444	851.418	Unclassified_sf_Dolichocephalovirinae
YJ0905A.18	0	2.01335	0	0	0	0	Pseudoxanthomonas		YJ0111A.12	0	0	0	0	0	0.864864	Parvibaculum		0919A33	0	0	814.115	0.0815	36.5306	0.0624	Casadabanvirus
YJ0111A.1	0	0	0	0	0	1.99118	Flavobacterium		YJ0111A.2	0	0	0	0	0	0.809992	unclassified_f_Saprospiraceae		SP247	846.393	0	0	0	0	0	Unclassified_f_Peduoviridae
YJ1010A.8	0	0	0	1.92166	0	0	Rubrivivax		YJ0111A.1	0	0	0	0	0	0.776506	Flavobacterium		0919A132	0	0	806.499	5.1395	33.093	0	Unknown
YJ0905A.21	0	1.8694	0	0	0	0	Pararhodobacter		YJ1023C.36	0	0	0	0.507168	0.236726	0	unclassified_f_Opitutaceae		1026D14	0	189.003	417.49	60.5942	164.388	1.1612	Unclassified_f_Peduoviridae
YJ1010A.33	0	0	0	1.81252	0	0	Sphingobacterium		YJ1026A.3	0	0	0	0	0.722598	0	unclassified_f_Fimbriimonadaceae		SP135	788.424	0.1342	0	0	0	0	Casadabanvirus
YJ1026A.26	0	0	0	0	1.71601	0	Acinetobacter		YJ0919A.12	0	0	0.626244	0	0.094915	0	Brevundimonas		0919A16	0	0	749.958	0.146	35.9321	0.0915	Casadabanvirus
YJ0919A.6	0	0	1.68205	0	0	0	Alishewanella		YJ0919A.8	0	0	0.709005	0	0	0	Phnomibacter		0905A4	0	320.666	254.849	61.9685	120.934	0	Unclassified_f_Peduoviridae
YJ0905A.31	0	1.67519	0	0	0	0	unclassified_o_Micavibrionales		YJ1010A.37	0	0	0	0.673301	0	0	unclassified_c_Sericytochromatia		SP88	725.357	0.1672	0	0	0	0	Casadabanvirus
YJ0905A.11	0	1.485	0	0	0	0	Micavibrio		YJ1026B.9	0	0	0	0	0.611589	0	unclassified_c_Bacteroidia		0919A138	0	0.4381	342.238	93.4303	287.679	0.0398	Unclassified_f_Mesyanzhinovviridae
YJ0919A.8	0	0	1.48018	0	0	0	Phnomibacter		YJ0919A.13	0	0	0.214385	0.363111	0	0	Taishania		0829B116	1.0676	707.007	9.029	1.4001	0.5705	0.13	Unknown
YJ0111B.12	0	0	0	0	0	1.46432	unclassified_f_Rhizobiaceae		YJ0829B.4	0	0.537066	0	0	0	0	Brevundimonas		0919A23	0	0.077	674.276	0.327	36.685	0.0125	Unclassified_f_Peduoviridae
YJ0111A.13	0	0	0	0	0	1.42574	unclassified_f_Tenuifilaceae		YJ1026A.4	0	0	0.311179	0.0688036	0.139487	0	unclassified_f_Rhodobacteraceae		SP82	697.897	0.7129	0.0559	0.0303	0.1086	0	Unknown
YJ0919A.16	0	0	1.37834	0	0	0	Acinetobacter		YJ0919C.3	0	0	0	0.517649	0	0	Roseococcus		0919A142	0	0.381	512.095	45.3323	140.416	0.0266	Casadabanvirus
YJ1010A.31	0	0	0	1.35819	0	0	unclassified_o_Rickettsiales		YJ1026B.29	0	0	0	0	0.475562	0	Azoarcus		0919A59	0	79.2156	598.862	6.4242	7.8111	0.0377	Casadabanvirus
YJ0905A.15	0	1.35551	0	0	0	0	Wagnerdoeblera		YJ0111A.20	0	0	0	0	0	0.461902	unclassified_o_Aggregatilineales		0912D232	0	0.1777	647.86	0.2516	37.9367	0.1156	Unknown
YJ1010A.35	0	0	0	0.748143	0.597064	0	unclassified_o_Chthoniobacterales		YJ0111B.27	0	0	0	0	0	0.433966	Hyphomonas		0919A22	0	0	632.187	4.2067	33.4748	0	Unknown
YJ1026B.29	0	0	0	0	1.32498	0	Azoarcus		YJ0111B.23	0	0	0	0	0	0.430965	unclassified_o_Hydrogenedentiales		SP55	664.412	2.0794	0.0466	0	0.0113	0	Unknown
YJ0919A.4	0	0	1.3169	0	0	0	unclassified_o_Micavibrionales		YJ1026B.39	0	0.399711	0	0	0	0	unclassified_c_Bradymonadia		1010A3	0	0.3938	24.4833	339.347	298.036	0	Unclassified_f_Mesyanzhinovviridae
YJ0111C.30	0	0	0	0	0	1.29853	unclassified_f_Micavibrionaceae		YJ0905A.23	0	0.396506	0	0	0	0	unclassified_o_Micavibrionales		0111A48	0	0	0	5.6991	0.0883	651.158	Unknown
YJ1010A.7	0	0	0	1.23604	0	0	unclassified_f_Erysipelotrichaceae		YJ0912E.21	0	0.387305	0	0	0	0	Wagnerdoeblera		0111B128	0	0	0	6.8228	0.0842	649.847	Unclassified_f_Casjensviridae
YJ0919C.3	0	0	0	1.20588	0	0	Roseococcus		YJ0111A.23	0	0	0	0.215343	0	0.169098	unclassified_o_Polyangiales		0919A87	0	0	623.002	0.0695	32.5767	0	Unclassified_f_Peduoviridae
YJ0905C.27	0	1.11987	0	0	0	0	unclassified_o_Rickettsiales		YJ0905A.11	0	0.346065	0	0	0	0	Micavibrio		1026A168	0	572.795	16.716	35.7025	30.2464	0.1369	Unclassified_f_Peduoviridae
YJ0111A.10	0	0	0	0	0	1.05665	unclassified_f_Crocinitomicaceae		YJ1003E.19	0	0	0	0	0	0.314926	unclassified_o_Micavibrionales		0919B218	0	61.8233	574.543	6.0862	7.5403	0	Unknown
YJ1026B.38	0	0	0	1.03751	0	0	Bdellovibrio		YJ0111A.33	0	0	0	0	0	0.305944	unclassified_p_Bdellovibrionota		SP118	647.91	0	0	0	0	0	Unknown
YJ1010A.6	0	0	0	1.00646	0	0	unclassified_f_Verrucomicrobiaceae		YJ0905A.31	0	0.302986	0	0	0	0	unclassified_o_Micavibrionales		0111A52	0	0	0	5.9828	0.0542	640.811	Unknown
YJ1003E.14	0	0	0	1.00581	0	0	unclassified_f_Bdellovibrionaceae		YJ0905A.15	0	0.302983	0	0	0	0	Wagnerdoeblera		0905A17	0	588.805	15.4325	22.6667	17.9982	0.3792	Casadabanvirus
YJ0111A.33	0	0	0	0	0	1.0007	unclassified_p_Bdellovibrionota		YJ0111A.25	0	0	0	0	0	0.291813	unclassified_o_Aggregatilineales		1010A2	0	0.3868	22.2942	319.673	300.666	0	Montyvirus
YJ0111A.11	0	0	0	0	0	0.97254	unclassified_f_Micavibrionaceae		YJ0905A.32	0	0.264755	0	0	0	0	Brachymonas		0912D100	0	0	604.73	0.2955	32.4368	0.6171	Casadabanvirus
YJ0111A.27	0	0	0	0	0	0.968724	unclassified_c_Bacteroidia		YJ1010A.35	0	0	0	0.0368149	0.167511	0	unclassified_o_Chthoniobacterales		0912E_12	0	31.7895	1.0153	120.503	480.111	0	Unclassified_sf_Hendrixvirinae
YJ0905A.32	0	0.952735	0	0	0	0	Brachymonas		YJ1010A.25	0	0	0	0.202717	0	0	unclassified_f_Microbacteriaceae		0919B216	0	106.335	522.159	1.7534	1.1654	0	Unknown
YJ1010A.28	0	0	0	0.922381	0	0	Pelobium		YJ0905E.4	0	0	0.201861	0	0	0	Rhizobium		SP207	628.086	0	0.0985	0	0	0	Unclassified_f_Casjensviridae
YJ0111A.21	0	0	0	0	0	0.920332	unclassified_o_Aggregatilineales		YJ1003E.14	0	0	0	0.196229	0	0	unclassified_f_Bdellovibrionaceae		0905A81	0	76.0645	532.013	3.8133	7.2719	0	Unclassified_sf_Dolichocephalovirinae
YJ1026A.18	0	0	0	0	0.867539	0	unclassified_f_Opitutaceae		YJ1010A.6	0	0	0	0.190492	0	0	unclassified_f_Verrucomicrobiaceae		1010B97	0.1732	89.0156	6.0268	296.707	219.588	0.0703	Unknown
YJ0905E.4	0	0	0.85362	0	0	0	Rhizobium		YJ0111A.18	0	0	0	0	0	0.15826	unclassified_f_Saprospiraceae		0905A137	0	559.724	14.1997	22.2094	14.1647	0.5222	Unclassified_f_Mesyanzhinovviridae
YJ0111A.28	0	0	0	0	0	0.816573	unclassified_f_Terrimicrobiaceae		YJ0905C.27	0	0.156594	0	0	0	0	unclassified_o_Rickettsiales		0919A12	0	0.0273	562.43	0.755	35.8633	0.0089	Casadabanvirus
YJ1010A.25	0	0	0	0.783913	0	0	unclassified_f_Microbacteriaceae		YJ0905A.25	0	0.144118	0	0	0	0	unclassified_f_Micavibrionaceae		1026A119	0	2.4912	3.1817	370.621	212.69	0	Unclassified_f_Inoviridae
YJ0111A.18	0	0	0	0	0	0.778914	unclassified_f_Saprospiraceae		YJ1026A.18	0	0	0	0	0.125248	0	unclassified_f_Opitutaceae		1010B32	1.7204	13.7891	8.5503	321.837	236.906	0.0698	Unknown
YJ1026A.25	0	0	0	0	0.771259	0	unclassified_o_Rickettsiales		YJ1026B.38	0	0	0	0.115893	0	0	Bdellovibrio		1010A143	0	17.0058	425.38	36.1165	100.791	0.0517	Unclassified_f_Peduoviridae
YJ0919A.22	0	0	0.741634	0	0	0	Leadbetterella		YJ0111B.12	0	0	0	0	0	0.102264	unclassified_f_Rhizobiaceae		1026A56	0	521.926	15.0632	17.3146	16.5196	0	Unknown
YJ1026B.9	0	0	0	0	0.726533	0	unclassified_c_Bacteroidia		YJ0111C.30	0	0	0	0	0	0.0939461	unclassified_f_Micavibrionaceae		1010A86	0	501.255	13.068	31.4124	23.6112	0.054	Casadabanvirus
YJ0111A.20	0	0	0	0	0	0.701197	unclassified_o_Aggregatilineales		YJ0905A.18	0	0.0843843	0	0	0	0	Pseudoxanthomonas		SP201	562.979	1.6633	0	0	0.0352	0	Unclassified_f_Casjensviridae
YJ1010A.37	0	0	0	0.698769	0	0	unclassified_c_Sericytochromatia		YJ1010A.31	0	0	0	0.07919	0	0	unclassified_o_Rickettsiales		1026A41	0	0	526.552	0.0784	27.0138	0.024	Unclassified_f_Peduoviridae
YJ0111B.23	0	0	0	0	0	0.69664	unclassified_o_Hydrogenedentiales		YJ0905A.21	0	0.0731819	0	0	0	0	Pararhodobacter		1026A23	0	0	520.28	0.2436	29.2036	0	Unclassified_f_Peduoviridae
YJ0111A.7	0	0	0	0	0	0.654057	unclassified_o_Chitinophagales		YJ1026B.2	0	0	0	0	0	0.0727285	Phragmitibacter		SP200	545.238	3.7719	0	0	0	0	Korravirus
YJ0111D.17	0	0	0	0	0	0.624215	Aquimonas		YJ0919A.22	0	0	0.0564666	0	0	0	Leadbetterella		0905A77	0	57.5413	3.2813	84.7929	399.673	0	Unclassified_f_Inoviridae
YJ0111A.25	0	0	0	0	0	0.622607	unclassified_o_Aggregatilineales		YJ1026A.25	0	0	0	0	0.0512177	0	unclassified_o_Rickettsiales		0912E_178	0	17.0345	36.5037	65.5591	423.316	0.3744	Unknown
YJ0919A.3	0	0	0.615681	0	0	0	unclassified_o_Chthoniobacterales		YJ0111A.28	0	0	0	0	0	0.046761	unclassified_f_Terrimicrobiaceae		SP256	541.913	0.4609	0	0	0	0	Unclassified_f_Peduoviridae
YJ1026A.3	0	0	0	0	0.527325	0	unclassified_f_Fimbriimonadaceae		YJ0919A.3	0	0	0.0377124	0	0	0	unclassified_o_Chthoniobacterales		1026A130	0.9847	317.92	172.417	19.4868	21.5732	1.2585	Casadabanvirus
YJ1026B.2	0	0	0	0	0	0.516992	Phragmitibacter		YJ0111D.17	0	0	0	0	0	0.0358242	Aquimonas		1010D69	0	8.1601	24.8882	80.7892	359.391	49.3716	Casadabanvirus
YJ0111A.2	0	0	0	0	0	0.470679	unclassified_f_Saprospiraceae		YJ0919A.4	0	0	0.0165526	0	0	0	unclassified_o_Micavibrionales		SP71	519.652	0.4495	0	0	0	0	Unknown
YJ0111A.36	0	0	0	0	0	0.397638	Lentimicrobium		YJ0111A.11	0	0	0	0	0	0.0102531	unclassified_f_Micavibrionaceae		SP218	506.548	0.0979	0	0	0	0	Unclassified_f_Casjensviridae
YJ0111B.1	0	0	0	0	0	0	unclassified_o_Treponematales		YJ0111C.1	0	0	0	0	0	0	unclassified_f_Erysipelotrichaceae		0905B72	0	504.869	0.9073	0.5435	0	0	Unknown
YJ0111B.10	0	0	0	0	0	0	Pseudoxanthomonas		YJ0829B.24	0	0	0	0	0	0	unclassified_o_Chitinophagales		1010A92	0	0.0857	369.452	37.6132	97.0753	0	Unclassified_f_Inoviridae
YJ0111B.11	0	0	0	0	0	0	Agriterribacter		YJ0829C.5	0	0	0	0	0	0	unclassified_f_Chitinophagaceae		0905A14	0	436.824	10.6346	25.5226	22.8798	0.0301	Casadabanvirus
YJ0111B.13	0	0	0	0	0	0	unclassified_f_Burkholderiaceae		YJ0111B.18	0	0	0	0	0	0	Flavipsychrobacter		SP133	487.835	0.2008	0	0	0	0	Unclassified_f_Peduoviridae
YJ0111B.16	0	0	0	0	0	0	Mariniradius		YJ1010E.31	0	0	0	0	0	0	unclassified_o_Flavobacteriales		1010A115	0	0	262.077	62.6254	158.769	0.7688	Unknown
YJ0111B.17	0	0	0	0	0	0	unclassified_f_Tenuifilaceae		YJ1023E.17	0	0	0	0	0	0	unclassified_o_Flavobacteriales		SP77	478.669	0	0	0	0	0	Unclassified_sf_Queuovirinae
YJ0111B.18	0	0	0	0	0	0	Flavipsychrobacter		YJ0919C.8	0	0	0	0	0	0	unclassified_o_Bdellovibrionales		0905A135	0	474.595	3.4674	0.1226	0.1465	0	Casadabanvirus
YJ0111B.19	0	0	0	0	0	0	Aquimonas		YJ0111B.9	0	0	0	0	0	0	unclassified_o_Aggregatilineales		SP230	473.098	1.6489	0	0	0	0	Unclassified_f_Inoviridae
YJ0111B.2	0	0	0	0	0	0	unclassified_o_Anaerolineales		YJ1003E.18	0	0	0	0	0	0	unclassified_f_Bdellovibrionaceae		SP206	470.176	1.0328	0	0	0	0	Unclassified_f_Inoviridae
YJ0111B.20	0	0	0	0	0	0	unclassified_o_Flavobacteriales		YJ1023E.10	0	0	0	0	0	0	Pseudobdellovibrio		0919B92	0	0.4343	250.568	57.4533	159.923	1.0898	Unclassified_f_Inoviridae
YJ0111B.21	0	0	0	0	0	0	Paracoccus		YJ1010E.34	0	0	0	0	0	0	unclassified_f_Bdellovibrionaceae		0905A2	0	459.296	1.3381	0.0249	0.1042	0	Unclassified_f_Mesyanzhinovviridae
YJ0111B.26	0	0	0	0	0	0	unclassified_p_Myxococcota		YJ0111B.1	0	0	0	0	0	0	unclassified_o_Treponematales		0905A138	0.2125	394.664	15.7773	22.9497	24.6872	0.2956	Unclassified_sf_Queuovirinae
YJ0111B.29	0	0	0	0	0	0	unclassified_o_Flavobacteriales		YJ0111B.2	0	0	0	0	0	0	unclassified_o_Anaerolineales		SP26	456.111	0.1888	0	0	0	0	Unknown
YJ0111B.3	0	0	0	0	0	0	Hydrogenophaga		YJ0819.20	4.59598	0	0	0	0	0	unclassified_c_Anaerolineae		SP124	451.214	0.8724	0	0	0	0	Unknown
YJ0111B.30	0	0	0	0	0	0	unclassified_o_Caulobacterales		YJ0919C.21	0	0	0	0	0	0	unclassified_f_Bdellovibrionaceae		1010D18	0.1031	6.5425	0.5445	336.729	106.049	1.1927	Casadabanvirus
YJ0111B.32	0	0	0	0	0	0	unclassified_f_Cyclobacteriaceae		YJ1010E.5	0	0	0	0	0	0	unclassified_f_Bdellovibrionaceae		SP51	447.835	1.2932	0.0731	0	0.0279	0	Unclassified_f_Schitoviridae
YJ0111B.33	0	0	0	0	0	0	Pseudofulvimonas		YJ0111E.32	0	0	0	0	0	0	unclassified_f_Bdellovibrionaceae		SP10	446.817	0.3549	0	0	0	0	Unknown
YJ0111B.34	0	0	0	0	0	0	unclassified_o_Paracaedibacterales		YJ0829B.12	0	0	0	0	0	0	unclassified_f_Bdellovibrionaceae		0919C246	0	393.872	2.5523	31.6728	1.1767	15.4343	Unclassified_f_Peduoviridae
YJ0111B.37	0	0	0	0	0	0	Flavobacterium		YJ0905C.5	0	0	0	0	0	0	unclassified_f_Bdellovibrionaceae		SP73	443.541	0.6882	0.1308	0	0.0238	0	Casadabanvirus
YJ0111B.38	0	0	0	0	0	0	Prosthecobacter		YJ0919D.2	0	0	0	0	0	0	unclassified_f_Bdellovibrionaceae		SP25	442.627	0.2765	0	0	0	0	Unknown
YJ0111B.4	0	0	0	0	0	0	unclassified_c_Alphaproteobacteria		YJ1010E.24	0	0	0	0	0	0	Bdellovibrio		SP264	439.207	0.8213	0	0	0	0	Unknown
YJ0111B.41	0	0	0	0	0	0	unclassified_f_Promineofilaceae		YJ1026B.32	0	0	0	0	0	0	Bdellovibrio		SP1	437.82	0.4805	0	0	0	0	Unknown
YJ0111B.42	0	0	0	0	0	0	unclassified_f_Saprospiraceae		YJ0111D.9	0	0	0	0	0	0	Bdellovibrio		1026A179	0	46.6555	3.6964	222.616	164.711	0.0888	Unknown
YJ0111B.43	0	0	0	0	0	0	unclassified_o_Hydrogenedentiales		YJ0111E.29	0	0	0	0	0	0	unclassified_o_Chitinophagales		SP170	434.199	0.1598	0	0	0	0	Unknown
YJ0111B.44	0	0	0	0	0	0	Pararhodobacter		YJ1026B.28	0	0	0	0	0	0	unclassified_c_Bacteroidia		0912E_199	0.577	8.0973	27.359	13.253	379.4	0	Unknown
YJ0111B.46	0	0	0	0	0	0	unclassified_o_Aggregatilineales		YJ1003E.26	0	0	0	0	0	0	unclassified_f_Microbacteriaceae		1026D42	18.5084	4.5357	9.9939	59.6335	332.828	0	Unclassified_f_Peduoviridae
YJ0111B.8	0	0	0	0	0	0	Amaricoccus		YJ0905C.22	0	0	0	0	0	0	Pseudobdellovibrio		SP84	422.686	1.7719	0	0	0	0	Unknown
YJ0111B.9	0	0	0	0	0	0	unclassified_o_Aggregatilineales		YJ0111C.17	0	0	0	0	0	0	unclassified_f_Verrucomicrobiaceae		1010A19	0	206.525	122.43	33.6554	61.4139	0.2076	Unclassified_f_Peduoviridae
YJ0111C.1	0	0	0	0	0	0	unclassified_f_Erysipelotrichaceae		YJ1010E.28	0	0	0	0	0	0	unclassified_f_Spirosomaceae		1026A7	0	0	261.463	2.2193	159.326	0.0694	Unknown
YJ0111C.11	0	0	0	0	0	0	unclassified_o_Flavobacteriales		YJ1026B.18	0	0	0	0	0	0	Leadbetterella		0905A99	0.4993	353.903	17.964	25.0007	20.491	1.094	Casadabanvirus
YJ0111C.12	0	0	0	0	0	0	unclassified_o_Flavobacteriales		YJ1010E.33	0	0	0	0	0	0	unclassified_f_Fimbriimonadaceae		SP30	415.546	0.1975	0	0	0	0	Unknown
YJ0111C.14	0	0	0	0	0	0	Agriterribacter		YJ0912D.4	0	0	0	0	0	0	unclassified_f_Catalimonadaceae		1003C183	0	26.4296	26.2255	77.9917	273.352	10.1801	Unknown
YJ0111C.15	0	0	0	0	0	0	unclassified_o_Verrucomicrobiales		YJ0919C.26	0	0	0	0	0	0	unclassified_f_Catalimonadaceae		0905B126	105.763	80.692	11.3686	70.917	144.758	0	Unknown
YJ0111C.17	0	0	0	0	0	0	unclassified_f_Verrucomicrobiaceae		YJ0905B.15	0	0	0	0	0	0	unclassified_f_Catalimonadaceae		SP52	409.971	1.1829	0.0938	0	0	0	Unclassified_f_Peduoviridae
YJ0111C.18	0	0	0	0	0	0	unclassified_f_Cyclobacteriaceae		YJ0919C.17	0	0	0	0	0	0	unclassified_c_Bacteroidia		SP141	396.445	0.4837	0	0	0	0	Unknown
YJ0111C.2	0	0	0	0	0	0	Hydrogenophaga		YJ0111E.24	0	0	0	0	0	0	unclassified_f_Cyclobacteriaceae		1003C49	0	2.8621	0.2461	352.5	32.5835	8.6022	Unknown
YJ0111C.20	0	0	0	0	0	0	Terricaulis		YJ0111B.32	0	0	0	0	0	0	unclassified_f_Cyclobacteriaceae		SP67	396.101	0.084	0	0.0238	0	0	Unknown
YJ0111C.21	0	0	0	0	0	0	Terricaulis		YJ0829C.11	0	0	0	0	0	0	unclassified_f_Catalimonadaceae		1010A175	0	3.415	0.6691	305.742	84.8866	0.8331	Unknown
YJ0111C.23	0	0	0	0	0	0	unclassified_f_Rhizobiaceae		YJ0829B.3	0	0	0	0	0	0	unclassified_f_Catalimonadaceae		0905A18	0	329.199	14.8141	21.2696	22.4398	1.1588	Casadabanvirus
YJ0111C.24	0	0	0	0	0	0	Ideonella		YJ0905C.33	0	0	0	0	0	0	unclassified_o_Chitinophagales		SP13	378.286	6.8897	0.0692	0	0	0	Unknown
YJ0111C.25	0	0	0	0	0	0	Pseudofulvimonas		YJ0111E.20	0	0	0	0	0	0	unclassified_o_Chitinophagales		SP182	381.763	0	0	0	0	0	Unknown
YJ0111C.26	0	0	0	0	0	0	unclassified_o_Xanthomonadales		YJ0905D.2	0	0	0	0	0	0	unclassified_o_Chitinophagales		1026A33	0	1.4209	27.4687	39.5528	312.649	0	Casadabanvirus
YJ0111C.27	0	0	0	0	0	0	unclassified_f_Bryobacteraceae		YJ0829C.16	0	0	0	0	0	0	unclassified_o_Burkholderiales		0905A88	0	323.961	9.8689	22.8896	20.9626	0.757	Unknown
YJ0111C.28	0	0	0	0	0	0	unclassified_f_Planctomycetaceae		YJ0829C.21	0	0	0	0	0	0	unclassified_c_Bacteroidia		1010B85	0	6.8523	7.1606	57.0201	306.063	0	Unknown
YJ0111C.31	0	0	0	0	0	0	Aminobacter		YJ0829C.24	0	0	0	0	0	0	unclassified_o_Chitinophagales		1010A30	0	26.2965	0.4243	195.746	153.786	0.4197	Unclassified_f_Peduoviridae
YJ0111C.32	0	0	0	0	0	0	unclassified_f_Marinilabiliaceae		YJ1003E.28	0	0	0	0	0	0	unclassified_o_Kapabacteriales		SP65	371.938	1.4458	0.056	0	0.0204	0	Unknown
YJ0111C.33	0	0	0	0	0	0	Gemmobacter		YJ0905E.14	0	0	0	0	0	0	unclassified_f_Spirosomaceae		SP72	370.437	0	0	0	0	0	Unknown
YJ0111C.35	0	0	0	0	0	0	unclassified_o_Flavobacteriales		YJ1010E.29	0	0	0	0	0	0	unclassified_p_Patescibacteria		SP62	369.637	0.1283	0	0	0	0	Casadabanvirus
YJ0111C.36	0	0	0	0	0	0	Proteiniphilum		YJ0912D.32	0	0	0	0	0	0	unclassified_f_Saprospiraceae		1026B137	17.6896	19.6929	7.0055	45.9876	279.167	0.0545	Casadabanvirus
YJ0111C.39	0	0	0	0	0	0	Paracoccus		YJ0905D.20	0	0	0	0	0	0	unclassified_f_Chitinophagaceae		1010A44	0	315.993	2.4714	46.6979	2.3694	0	Casadabanvirus
YJ0111C.4	0	0	0	0	0	0	unclassified_f_Sphingomonadaceae		YJ0111B.41	0	0	0	0	0	0	unclassified_f_Promineofilaceae		1026D51	18.3585	8.4063	9.1434	52.8378	276.244	0	Casadabanvirus
YJ0111C.40	0	0	0	0	0	0	Brevundimonas		YJ0912D.33	0	0	0	0	0	0	unclassified_o_Chitinophagales		0111A54	0	0	2.2899	56.8092	25.051	275.139	Unknown
YJ0111C.5	0	0	0	0	0	0	unclassified_o_Hydrogenedentiales		YJ0919C.18	0	0	0	0	0	0	unclassified_f_Saprospiraceae		1010D28	0	90.1292	187.441	19.971	58.6677	0.3425	Unknown
YJ0111C.6	0	0	0	0	0	0	Pseudofulvimonas		YJ1010E.13	0	0	0	0	0	0	Berkiella		SP280	353.178	0	0	0	0	0	Unclassified_sf_Guernseyvirinae
YJ0111C.7	0	0	0	0	0	0	unclassified_o_Flavobacteriales		YJ1003C.33	0	0	0	0	0	0	unclassified_f_Saprospiraceae		1026A161	16.469	18.9641	6.3167	43.2961	267.313	0	Unclassified_sf_Bclasvirinae
YJ0111C.8	0	0	0	0	0	0	unclassified_o_Flavobacteriales		YJ0919C.34	0	0	0	0	0	0	unclassified_f_Crocinitomicaceae		SP61	349.819	1.491	0.0216	0	0.0631	0	Unknown
YJ0111C.9	0	0	0	0	0	0	unclassified_o_Hydrogenedentiales		YJ0905B.24	0	0	0	0	0	0	unclassified_f_Crocinitomicaceae		SP186	345.623	1.4581	0	0	0	0	Unknown
YJ0111D.1	0	0	0	0	0	0	unclassified_f_Bryobacteraceae		YJ0905E.20	0	0	0	0	0	0	unclassified_f_Crocinitomicaceae		SP74	346.072	0.1274	0	0	0	0	Unknown
YJ0111D.11	0	0	0	0	0	0	unclassified_f_Planctomycetaceae		YJ0905C.6	0	0	0	0	0	0	Paludibacter		SP91	344.84	0.9687	0	0	0	0	Unclassified_sf_Hendrixvirinae
YJ0111D.13	0	0	0	0	0	0	unclassified_f_Xanthomonadaceae		YJ1026B.36	0	0	0	0	0	0	Flavobacterium		0919B116	0	1.9185	1.6192	67.1336	272.59	0	Casadabanvirus
YJ0111D.14	0	0	0	0	0	0	Rubrivivax		YJ0111B.37	0	0	0	0	0	0	Flavobacterium		1026A174	0.0514	296.539	9.6683	18.289	18.6145	0.0876	Unclassified_sf_Queuovirinae
YJ0111D.15	0	0	0	0	0	0	Pararhodobacter		YJ0919C.45	0	0	0	0	0	0	unclassified_f_Chitinophagaceae		0912D236	0	183.15	94.7385	20.6143	42.3823	0	Unknown
YJ0111D.18	0	0	0	0	0	0	Luteolibacter		YJ0111C.18	0	0	0	0	0	0	unclassified_f_Cyclobacteriaceae		0905A86	0	328.25	6.1809	3.6872	1.3934	0	Unclassified_f_Casjensviridae
YJ0111D.20	0	0	0	0	0	0	unclassified_f_Rhodocyclaceae		YJ0829B.16	0	0	0	0	0	0	Ferruginibacter		SP86	335.161	1.2803	0.0811	0	0	0	Unknown
YJ0111D.22	0	0	0	0	0	0	unclassified_f_Xanthomonadaceae		YJ0905E.18	0	0	0	0	0	0	Ferruginibacter		0905A152	0	69.001	0.4104	201.251	21.5743	39.5587	Unknown
YJ0111D.23	0	0	0	0	0	0	Micavibrio		YJ0829C.14	0	0	0	0	0	0	Ferruginibacter		SP37	329.26	0.2185	0	0	0	0	Unknown
YJ0111D.24	0	0	0	0	0	0	Paracoccus		YJ0829C.6	0	0	0	0	0	0	unclassified_o_Xanthomonadalesc_Bacteroidia		0111C5	0	3.5196	0.2856	254.757	67.7107	1.7239	Unclassified_f_Peduoviridae
YJ0111D.26	0	0	0	0	0	0	Pararhodobacter		YJ0111C.35	0	0	0	0	0	0	unclassified_o_Flavobacteriales		1026A22	0	0.7108	0.1857	48.1375	278.752	0	Casadabanvirus
YJ0111D.28	0	0	0	0	0	0	Paracoccus		YJ0829C.15	0	0	0	0	0	0	unclassified_f_Chitinophagaceae		0919A62	0	1.0448	31.6292	33.1	261.016	0	Casadabanvirus
YJ0111D.29	0	0	0	0	0	0	unclassified_f_Saprospiraceae		YJ0905B.16	0	0	0	0	0	0	unclassified_o_Chitinophagales		SP107	325.799	0.4327	0	0	0	0	Wizardvirus
YJ0111D.3	0	0	0	0	0	0	unclassified_o_Polyangiales		YJ0829B.2	0	0	0	0	0	0	unclassified_f_Bdellovibrionaceae		0111D155	0	6.4287	4.2653	228.72	86.0245	0.4647	Unknown
YJ0111D.30	0	0	0	0	0	0	Prosthecobacter		YJ0829C.18	0	0	0	0	0	0	unclassified_f_Bdellovibrionaceae		SP126	320.839	0.8913	0.0665	0	0.0727	0	Unknown
YJ0111D.31	0	0	0	0	0	0	unclassified_o_Polyangiales		YJ0905C.13	0	0	0	0	0	0	unclassified_f_Bdellovibrionaceae		SP177	318.312	1.574	0	0	0	0	Unclassified_sf_Dolichocephalovirinae
YJ0111D.34	0	0	0	0	0	0	Aquabacterium		YJ1023C.19	0	0	0	0	0	0	unclassified_f_Pontiellaceae		SP132	317.39	0.6692	0	0	0	0	Unknown
YJ0111D.35	0	0	0	0	0	0	Paracoccus		YJ0819.12	23.4252	0	0	0	0	0	unclassified_f_Chromatiaceae		SP11	313.184	1.4712	0.1281	0	0.0934	0	Unknown
YJ0111D.36	0	0	0	0	0	0	Micavibrio		YJ0819.4	2.3777	0	0	0	0	0	unclassified_o_Anaerolineales		SP76	314.099	0.6576	0.0687	0	0.025	0	Unknown
YJ0111D.38	0	0	0	0	0	0	Hydrogenophaga		YJ0819.3	2.42014	0	0	0	0	0	unclassified_c_Bacteroidia		SP4	309.279	3.8912	0.0598	0	0.0291	0	Unknown
YJ0111D.4	0	0	0	0	0	0	Hydrogenophaga		YJ0905E.10	0	0	0	0	0	0	unclassified_f_Dysgonomonadaceae		SP75	311.939	1.0746	0.1361	0.0277	0.0248	0	Unknown
YJ0111D.40	0	0	0	0	0	0	unclassified_f_Caldilineaceae		YJ0111B.29	0	0	0	0	0	0	unclassified_o_Flavobacteriales		SP157	308.964	1.363	0	0	0.0577	0	Unknown
YJ0111D.41	0	0	0	0	0	0	unclassified_o_Aggregatilineales		YJ0111C.7	0	0	0	0	0	0	unclassified_o_Flavobacteriales		1023C66	0.1375	9.4948	0.6184	222.392	76.2066	1.2387	Casadabanvirus
YJ0111D.42	0	0	0	0	0	0	unclassified_f_Opitutaceae		YJ1026B.16	0	0	0	0	0	0	unclassified_o_Flavobacteriales		SP277	307.313	1.5467	0.1078	0	0	0	Unknown
YJ0111D.5	0	0	0	0	0	0	unclassified_o_Caulobacterales		YJ0919B.1	0	0	0	0	0	0	unclassified_o_Flavobacteriales		SP63	304.121	2.4452	0.0232	0.0378	0	0	Unclassified_f_Herpesviridae
YJ0111D.6	0	0	0	0	0	0	unclassified_o_Flavobacteriales		YJ0111C.32	0	0	0	0	0	0	unclassified_f_Marinilabiliaceae		1010A83	0	17.8543	83.2908	68.6972	44.9344	83.6705	Unknown
YJ0111D.7	0	0	0	0	0	0	unclassified_f_Rhizobiaceae		YJ0111D.29	0	0	0	0	0	0	unclassified_f_Saprospiraceae		0919B145	0	58.1626	235.187	1.1551	1.0355	0	Casadabanvirus
YJ0111D.9	0	0	0	0	0	0	Bdellovibrio		YJ0111B.42	0	0	0	0	0	0	unclassified_f_Saprospiraceae		1026A48	0	0.5149	26.2061	33.4957	235.285	0	Unclassified_sf_Hendrixvirinae
YJ0111E.1	0	0	0	0	0	0	Amaricoccus		YJ0829C.7	0	0	0	0	0	0	unclassified_f_Saprospiraceae		SP147	294.227	1.1629	0	0	0	0	Unknown
YJ0111E.10	0	0	0	0	0	0	unclassified_c_Alphaproteobacteria		YJ1023C.26	0	0	0	0	0	0	unclassified_f_Saprospiraceae		SP243	293.106	0	0	0	0	0	Unknown
YJ0111E.11	0	0	0	0	0	0	unclassified_c_Bdellovibrionia		YJ1023C.32	0	0	0	0	0	0	unclassified_f_Cyclobacteriaceae		SP189	290.066	0	0	0	0	0	Casadabanvirus
YJ0111E.12	0	0	0	0	0	0	Rubrivivax		YJ0905C.25	0	0	0	0	0	0	Bacteriovorax		0919A81	0	73.1097	214.127	1.416	0.9447	0	Unknown
YJ0111E.13	0	0	0	0	0	0	unclassified_f_Micavibrionaceae		YJ0912D.6	0	0	0	0	0	0	unclassified_o_Cytophagales		0919C104	0	71.2041	206.595	5.3223	5.6548	0	Casadabanvirus
YJ0111E.14	0	0	0	0	0	0	unclassified_f_Burkholderiaceae		YJ0111B.17	0	0	0	0	0	0	unclassified_f_Tenuifilaceae		0905A41	0	285.905	2.0284	0.0402	0.2524	0	Casadabanvirus
YJ0111E.15	0	0	0	0	0	0	Pseudorhodoferax		YJ0905E.24	0	0	0	0	0	0	Chryseobacterium		SP245	287.362	0	0	0.1416	0	0	Unknown
YJ0111E.19	0	0	0	0	0	0	unclassified_f_Burkholderiaceae		YJ0111B.20	0	0	0	0	0	0	unclassified_o_Flavobacteriales		SP272	286.902	0.5209	0.0605	0	0	0	Unknown
YJ0111E.2	0	0	0	0	0	0	unclassified_f_Polyangiaceae		YJ0111C.8	0	0	0	0	0	0	unclassified_o_Flavobacteriales		SP266	285.652	0.4735	0	0	0	0	Unknown
YJ0111E.20	0	0	0	0	0	0	unclassified_o_Chitinophagales		YJ0111C.12	0	0	0	0	0	0	unclassified_o_Flavobacteriales		1010A168	0	0	0.1002	267.46	0.073	18.1459	Unknown
YJ0111E.21	0	0	0	0	0	0	unclassified_o_Polyangiales		YJ0111D.6	0	0	0	0	0	0	unclassified_o_Flavobacteriales		0919A162	0	18.6195	43.3121	36.3656	182.748	3.7609	Unknown
YJ0111E.23	0	0	0	0	0	0	unclassified_o_Anaerolineales		YJ1010D.24	0	0	0	0	0	0	unclassified_o_Flavobacteriales		SP289	283.118	0.9349	0	0	0	0	Unknown
YJ0111E.24	0	0	0	0	0	0	unclassified_f_Cyclobacteriaceae		YJ1010E.7	0	0	0	0	0	0	unclassified_o_Flavobacteriales		0905A55	0	230.323	7.7033	26.5799	19.0455	0.1066	Casadabanvirus
YJ0111E.25	0	0	0	0	0	0	Rubrivivax		YJ0111C.11	0	0	0	0	0	0	unclassified_o_Flavobacteriales		SP185	282.798	0.3425	0	0	0	0	Unknown
YJ0111E.26	0	0	0	0	0	0	Prosthecobacter		YJ0819.14	1.04259	0	0	0	0	0	unclassified_o_Flavobacteriales		SP78	282.077	0.9765	0	0	0	0	Casadabanvirus
YJ0111E.27	0	0	0	0	0	0	Roseomonas		YJ1026D.1	0	0	0	0	0	0	unclassified_o_Rhodothermales		SP31	282.99	0	0	0	0	0	Unknown
YJ0111E.28	0	0	0	0	0	0	unclassified_f_Terrimicrobiaceae		YJ1026B.11	0	0	0	0	0	0	unclassified_o_Rhodothermales		1010A48	0	1.9833	12.7489	40.9772	223.529	0	Unclassified_f_Adenoviridae
YJ0111E.29	0	0	0	0	0	0	unclassified_o_Chitinophagales		YJ0111B.8	0	0	0	0	0	0	Amaricoccus		0905A143	2.6311	273.596	2.6091	0	0	0	Unknown
YJ0111E.3	0	0	0	0	0	0	unclassified_f_Micavibrionaceae		YJ1010E.40	0	0	0	0	0	0	Amaricoccus		SP139	274.099	3.195	0	0	0	0	Unknown
YJ0111E.30	0	0	0	0	0	0	Methyloversatilis		YJ0111E.1	0	0	0	0	0	0	Amaricoccus		0905A144	0	275.121	1.2426	0.0631	0	0	Unknown
YJ0111E.31	0	0	0	0	0	0	unclassified_o_Aggregatilineales		YJ0111C.36	0	0	0	0	0	0	Proteiniphilum		1026B226	0	62.7975	0.1245	163.381	15.0184	34.96	Unknown
YJ0111E.32	0	0	0	0	0	0	unclassified_f_Bdellovibrionaceae		YJ0819.16	0.530181	0	0	0	0	0	unclassified_o_Flavobacteriales		0829B1	0	268.772	4.4907	0.1487	2.3693	0	Unclassified_f_Casjensviridae
YJ0111E.33	0	0	0	0	0	0	Pararhodobacter		YJ1003C.1	0	0	0	0	0	0	Mariniradius		1010A72	0	0	0.0652	253.92	0.3564	19.7904	Casadabanvirus
YJ0111E.34	0	0	0	0	0	0	Nitrosomonas		YJ0111B.16	0	0	0	0	0	0	Mariniradius		SP106	272.743	0.215	0	0	0	0	Unclassified_sf_Gracegardnervirinae
YJ0111E.35	0	0	0	0	0	0	unclassified_f_Rhodocyclaceae		YJ1003C.8	0	0	0	0	0	0	unclassified_o_Kapabacteriales		0905A71	0	52.9122	218.572	0.3318	0.9465	0	Unclassified_f_Inoviridae
YJ0111E.36	0	0	0	0	0	0	Aminobacter		YJ0905D.1	0	0	0	0	0	0	unclassified_o_Kapabacteriales		SP70	271.734	0.7772	0	0	0.0228	0	Unknown
YJ0111E.37	0	0	0	0	0	0	unclassified_p_Planctomycetota		YJ0829C.28	0	0	0	0	0	0	unclassified_o_Kapabacteriales		0905A116	0	124.031	84.5878	24.1987	38.9118	0	Unknown
YJ0111E.38	0	0	0	0	0	0	Pseudofulvimonas		YJ1023C.5	0	0	0	0	0	0	unclassified_c_Bdellovibrionia		1026A65	0	8.2334	0.1163	149.386	113.709	0.1448	Unknown
YJ0111E.4	0	0	0	0	0	0	Paracoccus		YJ1026B.30	0	0	0	0	0	0	unclassified_o_Xenobiales		SP137	269.152	0.1348	0	0	0	0	Unclassified_f_Inoviridae
YJ0111E.40	0	0	0	0	0	0	Rubrivivax		YJ0919D.24	0	0	0	0	0	0	unclassified_f_Chitinophagaceae		SP142	263.075	3.9576	0	0	0	0	Unknown
YJ0111E.42	0	0	0	0	0	0	Thauera		YJ0111B.46	0	0	0	0	0	0	unclassified_o_Aggregatilineales		1010D114	0	29.5811	15.1829	39.6032	179.741	0.136	Unknown
YJ0111E.44	0	0	0	0	0	0	unclassified_o_Verrucomicrobiales		YJ0111D.41	0	0	0	0	0	0	unclassified_o_Aggregatilineales		1010E_185	0	32.5789	8.5412	57.1613	11.0901	154.045	Unknown
YJ0111E.6	0	0	0	0	0	0	Paracoccus		YJ0111E.31	0	0	0	0	0	0	unclassified_o_Aggregatilineales		0905B36	0	105.628	87.0084	25.9735	43.7653	0	Casadabanvirus
YJ0111E.8	0	0	0	0	0	0	Rubrivivax		YJ0819.19	3.81813	0	0	0	0	0	Promineofilum		0829C164	259.696	0.1695	0	0	0	0	Unclassified_f_Zierdtviridae
YJ0111E.9	0	0	0	0	0	0	unclassified_o_Verrucomicrobiales		YJ0111D.40	0	0	0	0	0	0	unclassified_f_Caldilineaceae		0905A56	0	244.045	4.7367	3.7993	6.9729	0	Casadabanvirus
YJ0819.1	4.47075	0	0	0	0	0	unclassified_f_Dermatophilaceae		YJ0111C.28	0	0	0	0	0	0	unclassified_f_Planctomycetaceae		0905A134	0	256.644	2.0525	0.0581	0.092	0	Casadabanvirus
YJ0819.10	2.96724	0	0	0	0	0	unclassified_f_Pyrinomonadaceae		YJ0111D.11	0	0	0	0	0	0	unclassified_f_Planctomycetaceae		0905A52	0	255.247	3.1445	0.1794	0.1206	0	Unknown
YJ0819.11	3.84796	0	0	0	0	0	unclassified_f_Nitrospiraceae		YJ0111B.11	0	0	0	0	0	0	Agriterribacter		0905A141	0	255.76	1.96	0.0759	0.085	0	Casadabanvirus
YJ0819.12	5.61218	0	0	0	0	0	unclassified_f_Chromatiaceae		YJ0111C.14	0	0	0	0	0	0	Agriterribacter		0919C34	0	224.963	7.5995	11.2757	12.3046	0.111	Casadabanvirus
YJ0819.13	4.01951	0	0	0	0	0	unclassified_f_Nitrospiraceae		YJ0829C.22	4.17849	0	0	0	0	0	unclassified_o_Phycisphaeralesc_Blastocatellia		1026A106	0	0.1537	170.422	1.7628	82.9929	0.45	Unknown
YJ0819.14	3.22724	0	0	0	0	0	unclassified_o_Flavobacteriales		YJ0819.10	0.236959	0	0	0	0	0	unclassified_f_Pyrinomonadaceae		1010A58	0	0.6046	0.2148	39.8224	213.816	0	Casadabanvirus
YJ0819.15	4.53948	0	0	0	0	0	unclassified_f_Thiobacillaceae		YJ0111C.5	0	0	0	0	0	0	unclassified_o_Hydrogenedentiales		0912E_11	0	249.811	2.5776	0.0697	0.0833	0.2845	Unclassified_f_Peduoviridae
YJ0819.16	3.06673	0	0	0	0	0	unclassified_o_Flavobacteriales		YJ0111B.43	0	0	0	0	0	0	unclassified_o_Hydrogenedentiales		SP291	252.523	0	0	0	0	0	Unknown
YJ0819.17	8.11698	0	0	0	0	0	unclassified_f_Thiobacillaceae		YJ0111C.9	0	0	0	0	0	0	unclassified_o_Hydrogenedentiales		1026A87	0	0.402	172.655	0.7968	77.0458	0.9589	Unknown
YJ0819.18	5.55916	0	0	0	0	0	Azonexus		YJ0905B.25	0	0	0	0	0	0	unclassified_o_Xenobiales		SP53	250.206	0.1792	0.0364	0	0	0	Unclassified_sf_Queuovirinae
YJ0819.19	5.58857	0	0	0	0	0	Promineofilum		YJ0819.2	22.2162	0	0	0	0	0	Competibacter		SP125	250.134	0.1257	0	0	0	0	Unclassified_sf_Dolichocephalovirinae
YJ0819.2	8.19461	0	0	0	0	0	Competibacter		YJ0819.6	16.7719	0	0	0	0	0	Competibacter		1010A136	0	7.5756	7.841	82.3442	152.361	0	Unclassified_sf_Sepvirinae
YJ0819.20	3.01083	0	0	0	0	0	unclassified_c_Anaerolineae		YJ0111B.19	0	0	0	0	0	0	Aquimonas		SP283	248.956	0.6887	0	0	0	0	Unknown
YJ0819.3	4.84367	0	0	0	0	0	unclassified_c_Bacteroidia		YJ0111C.27	0	0	0	0	0	0	unclassified_f_Bryobacteraceae		SP28	248.345	1.2367	0	0	0	0	Unknown
YJ0819.4	3.39169	0	0	0	0	0	unclassified_o_Anaerolineales		YJ0819.5	0.420617	0	0	0	0	0	unclassified_f_Microtrichaceae		1026A146	0	216.957	6.5796	11.4228	10.7276	3.2628	Unclassified_f_Peduoviridae
YJ0819.5	5.63789	0	0	0	0	0	unclassified_f_Microtrichaceae		YJ0912E.3	0	0	0	0	0	0	Desulfovibrio		SP180	246.62	1.8493	0.0878	0	0	0	Unknown
YJ0819.6	5.13301	0	0	0	0	0	Competibacter		YJ0905B.20	0	0	0	0	0	0	Aquaspirillum		SP68	247.935	0	0	0	0	0	Unknown
YJ0819.7	4.84807	0	0	0	0	0	unclassified_o_Nanopelagicales		YJ0919D.21	0	0	0	0	0	0	Rivicola		1010A36	0	0.2793	0.0073	247.007	0.0213	0	Unknown
YJ0819.9	4.54939	0	0	0	0	0	unclassified_c_Paceibacteria		YJ0919B.16	0	0	0	0	0	0	Rivicola		SP262	244.628	0.2341	0	0	0.1783	0	Unknown
YJ0829B.10	0	0	0	0	0	0	Wagnerdoeblera		YJ0111E.30	0	0	0	0	0	0	Methyloversatilis		SP183	239.208	1.1073	0	0	0	0	Unknown
YJ0829B.12	0	0	0	0	0	0	unclassified_f_Bdellovibrionaceae		YJ0111C.26	0	0	0	0	0	0	unclassified_o_Xanthomonadales		SP204	239.608	0.3744	0	0	0	0	Unknown
YJ0829B.14	0	0	0	0	0	0	Sphaerotilus		YJ0111C.6	0	0	0	0	0	0	Pseudofulvimonas		0919A143	0	16.8825	73.9533	56.6695	40.0297	51.4098	Unknown
YJ0829B.16	0	0	0	0	0	0	Ferruginibacter		YJ0111D.13	0	0	0	0	0	0	unclassified_f_Xanthomonadaceae		SP240	237.69	1.2021	0	0	0	0	Unknown
YJ0829B.19	0	0	0	0	0	0	Hydrogenophaga		YJ1026B.17	0	0	0	0	0	0	unclassified_f_Xanthomonadaceae		SP212	238.87	0	0	0	0	0	Unknown
YJ0829B.2	0	0	0	0	0	0	unclassified_f_Bdellovibrionaceae		YJ0111D.22	0	0	0	0	0	0	unclassified_f_Xanthomonadaceae		1026A12	0	0	0.9499	62.3324	26.0471	148.573	Pbunavirus
YJ0829B.20	0	0	0	0	0	0	Gemmobacter		YJ0905C.9	0	0	0	0	0	0	Pseudoxanthomonas		1026A27	0	0.241	0.7275	32.2654	203.949	0	Casadabanvirus
YJ0829B.22	0	0	0	0	0	0	Brevundimonas		YJ0905E.19	0	0	0	0	0	0	Pseudoxanthomonas		0919A7	0	1.3595	177.209	6.1777	51.8456	0	Unclassified_sf_Sepvirinae
YJ0829B.23	0	0	0	0	0	0	Gemmobacter		YJ0111B.10	0	0	0	0	0	0	Pseudoxanthomonas		SP270	234.945	0.1193	0	0	0	0	Unknown
YJ0829B.24	0	0	0	0	0	0	unclassified_o_Chitinophagales		YJ1010D.18	0	0	0	0	0	0	unclassified_o_Xanthomonadales		SP178	233.88	0.5006	0.2616	0	0	0	Unclassified_f_Casjensviridae
YJ0829B.25	0	0	0	0	0	0	unclassified_f_Pseudoxanthobacteraceae		YJ1023C.42	0	0	0	0	0	0	unclassified_o_Xanthomonadales		SP12	233.147	0	0	0	0	0	Unknown
YJ0829B.3	0	0	0	0	0	0	unclassified_f_Catalimonadaceae		YJ1003C.25	0	0	0	0	0	0	unclassified_o_Xanthomonadales		0919D11	0	1.128	2.2227	36.9594	192.376	0	Unclassified_f_Mesyanzhinovviridae
YJ0829B.5	0	0	0	0	0	0	Hydrogenophaga		YJ1026B.15	0	0	0	0	0	0	unclassified_o_Xanthomonadales		0905A96	0	230.2	1.7812	0	0.1082	0	Unknown
YJ0829B.9	0	0	0	0	0	0	Gemmobacter		YJ0111C.25	0	0	0	0	0	0	Pseudofulvimonas		SP282	230.483	0.6687	0.0998	0	0	0	Unknown
YJ0829C.1	0	0	0	0	0	0	unclassified_o_Phycisphaerales		YJ0111E.38	0	0	0	0	0	0	Pseudofulvimonas		1026A2	0	0.1129	144.544	1.7401	83.9242	0.5433	Unknown
YJ0829C.11	0	0	0	0	0	0	unclassified_f_Catalimonadaceae		YJ0111B.33	0	0	0	0	0	0	Pseudofulvimonas		0919A67	0	0	230.216	0	0.1559	0	Unclassified_f_Peduoviridae
YJ0829C.12	0	0	0	0	0	0	Azonexus		YJ0919C.20	0	0	0	0	0	0	Zoogloea		1010A216	0	47.03	0.3686	134.889	11.3714	36.254	Kostyavirus
YJ0829C.13	0	0	0	0	0	0	Zoogloea		YJ0829C.23	0	0	0	0	0	0	Zoogloea		1010D2	0	138.062	65.3973	15.486	10.0419	0.6321	Unclassified_sf_Queuovirinae
YJ0829C.14	0	0	0	0	0	0	Ferruginibacter		YJ0905D.24	0	0	0	0	0	0	Zoogloea		0905A136	0	226.546	2.0192	0.0619	0.0833	0	Unclassified_f_Peduoviridae
YJ0829C.15	0	0	0	0	0	0	unclassified_f_Chitinophagaceae		YJ0829C.13	0	0	0	0	0	0	Zoogloea		SP2	228.296	0	0.0565	0	0	0	Unknown
YJ0829C.16	0	0	0	0	0	0	unclassified_o_Burkholderiales		YJ0819.17	6.41622	0	0	0	0	0	unclassified_f_Thiobacillaceae		0919C113	0	225.392	1.7499	0	0.2171	0.0927	Casadabanvirus
YJ0829C.18	0	0	0	0	0	0	unclassified_f_Bdellovibrionaceae		YJ0912D.31	0	0	0	0	0	0	nicosulfuronedens		SP19	225.964	0.3234	0	0	0	0	Unclassified_f_Mesyanzhinovviridae
YJ0829C.19	0	0	0	0	0	0	unclassified_o_Xanthomonadales		YJ0905C.15	0	0	0	0	0	0	unclassified_f_Rhodocyclaceae		0912E_189	0	223.462	2.0775	0.0827	0.048	0.1714	Unclassified_sf_Ounavirinae
YJ0829C.2	0	0	0	0	0	0	Brevundimonas		YJ0905D.11	0	0	0	0	0	0	unclassified_f_Rhodocyclaceae		SP100	225.095	0.7126	0	0	0	0	Unclassified_sf_Gracegardnervirinae
YJ0829C.21	0	0	0	0	0	0	unclassified_c_Bacteroidia		YJ0912E.9	0	0	0	0	0	0	Azonexus		1026A197	0	45.2408	0.3582	126.41	18.575	34.6325	Unknown
YJ0829C.22	4.07424	0	0	0	0	0	unclassified_o_Phycisphaeralesc_Blastocatellia		YJ0829C.12	0	0	0	0	0	0	Azonexus		0919A30	0	9.064	214.831	0.045	0.2321	0	Unclassified_sf_Sepvirinae
YJ0829C.23	0	0	0	0	0	0	Zoogloea		YJ0819.18	4.37621	0	0	0	0	0	Azonexus		1026A98	0	0	1.5272	4.6796	217.543	0	Unclassified_f_Peduoviridae
YJ0829C.24	0	0	0	0	0	0	unclassified_o_Chitinophagales		YJ0111E.35	0	0	0	0	0	0	unclassified_f_Rhodocyclaceae		1026A175	0	9.9525	90.5814	48.698	43.8654	29.2112	Unknown
YJ0829C.26	0	0	0	0	0	0	Ramlibacter		YJ0111D.20	0	0	0	0	0	0	unclassified_f_Rhodocyclaceae		0905B70	0.977	94.2432	102.447	15.7247	8.4927	0.3568	Unknown
YJ0829C.27	0	0	0	0	0	0	unclassified_f_Xanthobacteraceae		YJ0912E.20	0	0	0	0	0	0	Azoarcus		0111B68	13.7558	164.736	35.9646	2.5797	2.0924	1.2041	Unclassified_f_Peduoviridae
YJ0829C.28	0	0	0	0	0	0	unclassified_o_Kapabacteriales		YJ0111E.42	0	0	0	0	0	0	Thauera		0919A1	0	1.5913	216.243	0.3932	1.9964	0.0041	Unclassified_f_Casjensviridae
YJ0829C.5	0	0	0	0	0	0	unclassified_f_Chitinophagaceae		YJ0905B.19	0	0	0	0	0	0	Thauera		1010A23	0	121.37	3.3735	82.7267	11.2437	0.0363	Casadabanvirus
YJ0829C.6	0	0	0	0	0	0	unclassified_o_Xanthomonadalesc_Bacteroidia		YJ1023C.40	0	0	0	0	0	0	unclassified_f_Rhodocyclaceae		0111B107	0	130.584	4.991	71.5112	9.5478	0	Unknown
YJ0829C.7	0	0	0	0	0	0	unclassified_f_Saprospiraceae		YJ0912D.30	0	0	0	0	0	0	Comamonas		SP59	216.136	0.0347	0	0	0	0	Unknown
YJ0905B.1	0	0	0	0	0	0	Frigidibacter		YJ1026D.12	0	0	0	0	0	0	Acidovorax		SP17	215.273	0	0	0	0	0	Unknown
YJ0905B.11	0	0	0	0	0	0	Brevundimonas		YJ1023E.6	0	0	0	0	0	0	Thiobacillus		0919A29	0	0	122.709	1.3475	89.9011	0.5472	Casadabanvirus
YJ0905B.14	0	0	0	0	0	0	unclassified_f_Micavibrionaceae		YJ0819.15	1.39181	0	0	0	0	0	unclassified_f_Thiobacillaceae		SP16	212.327	1.3342	0	0	0	0	Unclassified_f_Pleolipoviridae
YJ0905B.15	0	0	0	0	0	0	unclassified_f_Catalimonadaceae		YJ0111E.34	0	0	0	0	0	0	Nitrosomonas		SP156	210.398	0.151	0	0	0	0	Unknown
YJ0905B.16	0	0	0	0	0	0	unclassified_o_Chitinophagales		YJ0111E.14	0	0	0	0	0	0	unclassified_f_Burkholderiaceae		SP43	208.817	1.2586	0.0598	0	0	0	Unclassified_sf_Gracegardnervirinae
YJ0905B.19	0	0	0	0	0	0	Thauera		YJ0111E.19	0	0	0	0	0	0	unclassified_f_Burkholderiaceae		SP122	209.737	0	0	0	0	0	Unknown
YJ0905B.20	0	0	0	0	0	0	Aquaspirillum		YJ0111B.13	0	0	0	0	0	0	unclassified_f_Burkholderiaceae		SP255	209.456	0	0	0	0	0	Unknown
YJ0905B.22	0	0	0	0	0	0	Brevundimonas		YJ0111D.4	0	0	0	0	0	0	Hydrogenophaga		SP22	207.96	0.3337	0	0	0	0	Unknown
YJ0905B.24	0	0	0	0	0	0	unclassified_f_Crocinitomicaceae		YJ1023C.30	0	0	0	0	0	0	Hydrogenophaga		0905A113	0	206.198	0.1106	0.4494	0	0	Casadabanvirus
YJ0905B.25	0	0	0	0	0	0	unclassified_o_Xenobiales		YJ0829B.5	0	0	0	0	0	0	Hydrogenophaga		0919A25	0	0	204.225	0.3237	2.0313	0	Unclassified_f_Casjensviridae
YJ0905B.26	0	0	0	0	0	0	Flavobacterium		YJ0905E.21	0	0	0	0	0	0	Hydrogenophaga		SP150	205.625	0.3675	0.1536	0	0	0	Unclassified_sf_Nclasvirinae
YJ0905C.10	0	0	0	0	0	0	Brevundimonas		YJ0111B.3	0	0	0	0	0	0	Hydrogenophaga		1023E_219	0	45.1991	1.3335	94.3489	64.1712	0	Unknown
YJ0905C.13	0	0	0	0	0	0	unclassified_f_Bdellovibrionaceae		YJ0829B.19	0	0	0	0	0	0	Hydrogenophaga		SP123	203.633	0.6815	0.1295	0	0	0	Unknown
YJ0905C.14	0	0	0	0	0	0	unclassified_o_Verrucomicrobiales		YJ0111C.2	0	0	0	0	0	0	Hydrogenophaga		SP140	203.685	0.4824	0	0	0	0	Unknown
YJ0905C.15	0	0	0	0	0	0	unclassified_f_Rhodocyclaceae		YJ0111D.38	0	0	0	0	0	0	Hydrogenophaga		SP205	201.873	0.9362	0.0978	0	0	0	Unknown
YJ0905C.22	0	0	0	0	0	0	Pseudobdellovibrio		YJ0919C.42	0	0	0	0	0	0	Hydrogenophaga		SP225	201.327	1.0168	0	0	0	0	Unknown
YJ0905C.23	0	0	0	0	0	0	unclassified_f_Burkholderiaceae		YJ1010B.17	0	0	0	0	0	0	Hydrogenophaga		0912E_128	0	7.4869	13.0682	23.274	157.264	0	Unknown
YJ0905C.24	0	0	0	0	0	0	unclassified_o_Rickettsiales		YJ1026B.21	0	0	0	0	0	0	unclassified_f_Burkholderiaceae		0912D114	0	176.739	0.9751	22.3127	0.9475	0	Casadabanvirus
YJ0905C.25	0	0	0	0	0	0	Bacteriovorax		YJ0919D.31	0	0	0	0	0	0	unclassified_f_Burkholderiaceae		SP5	200.25	0.0796	0.0416	0	0	0	Unknown
YJ0905C.30	0	0	0	0	0	0	Brevundimonas		YJ1003E.32	0	0	0	0	0	0	unclassified_f_Burkholderiaceae		SP271	197.909	2.2808	0	0	0	0	Unknown
YJ0905C.32	0	0	0	0	0	0	unclassified_o_Micavibrionales		YJ0905C.23	0	0	0	0	0	0	unclassified_f_Burkholderiaceae		SP64	199.25	0.049	0	0	0.0373	0	Unclassified_sf_Hendrixvirinae
YJ0905C.33	0	0	0	0	0	0	unclassified_o_Chitinophagales		YJ0829C.26	0	0	0	0	0	0	Ramlibacter		0912E_110	0	162.906	1.4912	32.3483	2.0591	0	Casadabanvirus
YJ0905C.4	0	0	0	0	0	0	unclassified_o_Rickettsiales		YJ0111E.15	0	0	0	0	0	0	Pseudorhodoferax		SP143	195.733	1.9702	0.1838	0	0.0536	0	Unknown
YJ0905C.5	0	0	0	0	0	0	unclassified_f_Bdellovibrionaceae		YJ0912E.12	0	0	0	0	0	0	Pseudacidovorax		SP198	197.922	0	0	0	0	0	Unknown
YJ0905C.6	0	0	0	0	0	0	Paludibacter		YJ1010D.5	0	0	0	0	0	0	Ideonella		1026A28	0	0	2.3442	5.022	189.953	0	Casadabanvirus
YJ0905C.9	0	0	0	0	0	0	Pseudoxanthomonas		YJ0111C.24	0	0	0	0	0	0	Ideonella		0919D46	0	4.0796	4.9405	26.3651	161.874	0	Unknown
YJ0905D.1	0	0	0	0	0	0	unclassified_o_Kapabacteriales		YJ1003C.5	0	0	0	0	0	0	Rubrivivax		0905A148	0	99.1265	57.9057	10.7476	29.3531	0	Unknown
YJ0905D.11	0	0	0	0	0	0	unclassified_f_Rhodocyclaceae		YJ1003E.8	0	0	0	0	0	0	Rubrivivax		0829B74	3.5172	64.7306	73.2255	26.5737	27.7433	1.3096	Unknown
YJ0905D.13	0	0	0	0	0	0	Brevundimonas		YJ1010D.17	0	0	0	0	0	0	Rubrivivax		0919C167	0	15.6928	60.7382	58.7591	61.1622	0.3251	Casadabanvirus
YJ0905D.16	0	0	0	0	0	0	Tagaea		YJ0111E.12	0	0	0	0	0	0	Rubrivivax		0919A139	0	0.2351	194.584	0.0277	0.1193	0	Unclassified_f_Peduoviridae
YJ0905D.2	0	0	0	0	0	0	unclassified_o_Chitinophagales		YJ0111E.25	0	0	0	0	0	0	Rubrivivax		SP95	194.648	0	0	0	0	0	Unclassified_sf_Gracegardnervirinae
YJ0905D.20	0	0	0	0	0	0	unclassified_f_Chitinophagaceae		YJ1003C.14	0	0	0	0	0	0	Rubrivivax		SP110	193.098	0.5576	0	0	0	0	Casadabanvirus
YJ0905D.21	0	0	0	0	0	0	unclassified_o_Micavibrionales		YJ0111E.8	0	0	0	0	0	0	Rubrivivax		1026A89	0	19.8881	13.8426	39.093	120.53	0	Unclassified_f_Peduoviridae
YJ0905D.23	0	0	0	0	0	0	unclassified_o_Rickettsiales		YJ0111D.14	0	0	0	0	0	0	Rubrivivax		0905A121	0	35.8153	157.049	0.2888	0.1726	0	Unknown
YJ0905D.24	0	0	0	0	0	0	Zoogloea		YJ0111E.40	0	0	0	0	0	0	Rubrivivax		SP128	191.851	0.7226	0	0	0	0	Unknown
YJ0905D.7	0	0	0	0	0	0	unclassified_o_Rickettsiales		YJ0829B.14	0	0	0	0	0	0	Sphaerotilus		0905A66	0	89.1435	63.5716	11.4079	28.4446	0	Casadabanvirus
YJ0905D.9	0	0	0	0	0	0	unclassified_f_Micavibrionaceae		YJ0111D.34	0	0	0	0	0	0	Aquabacterium		SP152	190.334	0.2974	0	0	0	0	Fernvirus
YJ0905E.1	0	0	0	0	0	0	unclassified_f_Micavibrionaceae		YJ0919C.44	0	0	0	0	0	0	Elstera		SP129	188.576	0.5296	0	0	0	0	Unknown
YJ0905E.10	0	0	0	0	0	0	unclassified_f_Dysgonomonadaceae		YJ1026D.26	0	0	0	0	0	0	Elstera		SP58	188.216	0	0	0	0	0	Unclassified_f_Peduoviridae
YJ0905E.14	0	0	0	0	0	0	unclassified_f_Spirosomaceae		YJ0912E.6	0	0	0	0	0	0	Elstera		0905A33	0	187.557	0	0.2545	0.1955	0	Unknown
YJ0905E.17	0	0	0	0	0	0	Brevundimonas		YJ0919C.31	0	0	0	0	0	0	Elstera		SP202	186.359	1.1189	0.1949	0	0	0	Unknown
YJ0905E.18	0	0	0	0	0	0	Ferruginibacter		YJ0111D.1	0	0	0	0	0	0	unclassified_f_Bryobacteraceae		SP161	187.518	0	0	0	0	0	Unknown
YJ0905E.19	0	0	0	0	0	0	Pseudoxanthomonas		YJ0111E.11	0	0	0	0	0	0	unclassified_c_Bdellovibrionia		1010A22	0	0.0636	0	52.5445	134.574	0	Unclassified_f_Casjensviridae
YJ0905E.20	0	0	0	0	0	0	unclassified_f_Crocinitomicaceae		YJ0912E.1	0	0	0	0	0	0	Micavibrio		0905D42	0	183.597	2.8905	0.3916	0.1317	0	Casadabanvirus
YJ0905E.21	0	0	0	0	0	0	Hydrogenophaga		YJ0829B.25	0	0	0	0	0	0	unclassified_f_Pseudoxanthobacteraceae		SP8	186.107	0.3371	0	0	0.016	0	Unknown
YJ0905E.24	0	0	0	0	0	0	Chryseobacterium		YJ0919C.46	0	0	0	0	0	0	unclassified_f_Pseudoxanthobacteraceae		SP48	186.13	0	0	0	0	0	Unknown
YJ0905E.25	0	0	0	0	0	0	unclassified_f_Opitutaceae		YJ0111B.4	0	0	0	0	0	0	unclassified_c_Alphaproteobacteria		SP9	185.837	0.0933	0	0	0	0	Unknown
YJ0905E.3	0	0	0	0	0	0	Rhizobium		YJ0111B.34	0	0	0	0	0	0	unclassified_o_Paracaedibacterales		SP114	185.664	0	0	0	0	0	Unknown
YJ0905E.8	0	0	0	0	0	0	Gemmobacter		YJ0111E.13	0	0	0	0	0	0	unclassified_f_Micavibrionaceae		SP188	184.045	1.2237	0	0	0	0	Unknown
YJ0912D.12	0	0	0	0	0	0	unclassified_p_Myxococcota		YJ0912E.8	0	0	0	0	0	0	Azospirillum		SP274	182.868	1.143	0	0	0	0	Unknown
YJ0912D.13	0	0	0	0	0	0	Tagaea		YJ0111E.27	0	0	0	0	0	0	Roseomonas		1010A97	0	101.644	13.7549	36.4417	21.3548	9.1061	Unknown
YJ0912D.25	0	0	0	0	0	0	unclassified_o_Rickettsiales		YJ0919D.19	0	0	0	0	0	0	Roseomonas		0919C60	0	13.1579	56.1148	54.9673	57.8169	0.1366	Casadabanvirus
YJ0912D.30	0	0	0	0	0	0	Comamonas		YJ0912E.15	0	0	0	0	0	0	Roseomonas		SP3	181.701	0.3716	0.0388	0	0.0283	0	Unclassified_f_Mesyanzhinovviridae
YJ0912D.31	0	0	0	0	0	0	nicosulfuronedens		YJ0912E.11	0	0	0	0	0	0	Roseomonas		1010A204	0	5.0352	0.7258	98.9713	77.2195	0	Unknown
YJ0912D.32	0	0	0	0	0	0	unclassified_f_Saprospiraceae		YJ0829C.19	0	0	0	0	0	0	unclassified_o_Xanthomonadales		0919A19	0	8.7114	172.617	0.0532	0.252	0	Unclassified_f_Peduoviridae
YJ0912D.33	0	0	0	0	0	0	unclassified_o_Chitinophagales		YJ1026D.5	0	0	0	0	0	0	unclassified_p_Planctomycetota		0905B50	0	8.2228	6.7898	40.9141	125.241	0	Unclassified_sf_Hendrixvirinae
YJ0912D.4	0	0	0	0	0	0	unclassified_f_Catalimonadaceae		YJ1010D.20	0	0	0	0	0	0	unclassified_c_Sericytochromatia		SP181	180.85	0.1692	0	0	0	0	Unknown
YJ0912D.6	0	0	0	0	0	0	unclassified_o_Cytophagales		YJ1026B.3	0	0	0	0	0	0	unclassified_c_Sericytochromatia		1023C4	0	0	6.3274	87.4692	87.0166	0	Unknown
YJ0912D.8	0	0	0	0	0	0	unclassified_o_Micavibrionales		YJ0919C.2	0	0	0	0	0	0	Sphingomonas		SP56	179.997	0.2098	0.0157	0	0	0	Unknown
YJ0912E.1	0	0	0	0	0	0	Micavibrio		YJ0919D.10	0	0	0	0	0	0	Sphingomonas		SP194	179.51	0.6304	0	0	0	0	Unknown
YJ0912E.10	0	0	0	0	0	0	Gemmobacter		YJ0829C.27	0	0	0	0	0	0	unclassified_f_Xanthobacteraceae		SP41	179.554	0.48	0	0	0	0	Unknown
YJ0912E.11	0	0	0	0	0	0	Roseomonas		YJ0912D.13	0	0	0	0	0	0	Tagaea		SP15	179.965	0	0	0	0	0	Unknown
YJ0912E.12	0	0	0	0	0	0	Pseudacidovorax		YJ0919C.22	0	0	0	0	0	0	Tagaea		1026A101	0	0	0.4356	4.8615	173.17	0	Unclassified_f_Peduoviridae
YJ0912E.14	0	0	0	0	0	0	Brevundimonas		YJ0919D.20	0	0	0	0	0	0	Tagaea		SP158	176.544	0	0	0	0	0	Unknown
YJ0912E.15	0	0	0	0	0	0	Roseomonas		YJ1026B.46	0	0	0	0	0	0	Tagaea		SP203	175.997	0	0	0	0	0	Unknown
YJ0912E.16	0	0	0	0	0	0	unclassified_o_Chthoniobacterales		YJ0905D.16	0	0	0	0	0	0	Tagaea		0905A145	0	81.8088	55.6664	13.9728	24.2448	0.1532	Unknown
YJ0912E.19	0	0	0	0	0	0	unclassified_f_Rhodobacteraceae		YJ1026D.15	0	0	0	0	0	0	Tagaea		SP29	175.217	0.5769	0	0	0	0	Unknown
YJ0912E.20	0	0	0	0	0	0	Azoarcus		YJ1026B.6	0	0	0	0	0	0	Pseudochelatococcus		1010A57	0	152.725	4.2652	10.3221	8.1873	0.0306	Casadabanvirus
YJ0912E.3	0	0	0	0	0	0	Desulfovibrio		YJ0919D.7	0	0	0	0	0	0	Pseudochelatococcus		1010B36	0	0.8681	1.5024	25.7642	147.152	0	Unclassified_f_Inoviridae
YJ0912E.5	0	0	0	0	0	0	Wagnerdoeblera		YJ0919B.6	0	0	0	0	0	0	Pseudochelatococcus		1010A49	1.1839	86.825	3.0096	75.3425	8.8011	0	Casadabanvirus
YJ0912E.6	0	0	0	0	0	0	Elstera		YJ1026B.13	0	0	0	0	0	0	Pseudochelatococcus		SP187	174.076	0.3479	0	0	0	0	Unknown
YJ0912E.7	0	0	0	0	0	0	Zavarzinia		YJ0919B.20	0	0	0	0	0	0	Pseudochelatococcus		SP257	174.341	0	0	0	0	0	Unclassified_f_Mesyanzhinovviridae
YJ0912E.8	0	0	0	0	0	0	Azospirillum		YJ1026B.10	0	0	0	0	0	0	Xanthobacter		1026A150	0	3.1234	149.384	3.222	18.0521	0.2177	Unknown
YJ0912E.9	0	0	0	0	0	0	Azonexus		YJ0919D.11	0	0	0	0	0	0	Xanthobacter		SP281	172.911	0	0	0	0	0	Unknown
YJ0919B.1	0	0	0	0	0	0	unclassified_o_Flavobacteriales		YJ1010E.16	0	0	0	0	0	0	Xanthobacter		0919A61	0	0	172.207	0	0.4172	0	Unknown
YJ0919B.15	0	0	0	0	0	0	Frigidibacter		YJ1003C.24	0	0	0	0	0	0	Xanthobacter		0919A101	0	6.5263	162.185	2.4255	1.2425	0	Unknown
YJ0919B.16	0	0	0	0	0	0	Rivicola		YJ0919D.6	0	0	0	0	0	0	Xanthobacter		0829B178	0	118.815	7.2821	18.401	9.5966	18.2085	Unknown
YJ0919B.17	0	0	0	0	0	0	Paenirhodobacter		YJ1010E.39	0	0	0	0	0	0	unclassified_o_Rhizobiales		0111B31	0	2.1245	0.111	146.244	11.5116	11.789	Unclassified_f_Peduoviridae
YJ0919B.20	0	0	0	0	0	0	Pseudochelatococcus		YJ0111D.7	0	0	0	0	0	0	unclassified_f_Rhizobiaceae		1010A214	0	117.487	12.47	21.45	10.712	9.0754	Unknown
YJ0919B.6	0	0	0	0	0	0	Pseudochelatococcus		YJ0111C.23	0	0	0	0	0	0	unclassified_f_Rhizobiaceae		0111E_122	0	136.296	1.5975	24.3757	4.9256	3.213	Unknown
YJ0919B.8	0	0	0	0	0	0	Epilithonimonas		YJ1010E.21	0	0	0	0	0	0	unclassified_f_Rhizobiaceae		SP119	169.716	0.6078	0	0	0	0	Unknown
YJ0919B.9	0	0	0	0	0	0	unclassified_f_Rhodobacteraceae		YJ0111E.36	0	0	0	0	0	0	Aminobacter		SP102	169.068	0.2106	0	0	0	0	Unclassified_sf_Hendrixvirinae
YJ0919C.11	0	0	0	0	0	0	unclassified_o_Rickettsiales		YJ0111C.31	0	0	0	0	0	0	Aminobacter		1010A119	0	5.3881	0.1582	88.4591	74.2741	0	Casadabanvirus
YJ0919C.13	0	0	0	0	0	0	unclassified_f_Micavibrionaceae		YJ1003E.4	0	0	0	0	0	0	unclassified_c_Alphaproteobacteria		SP278	167.234	0.523	0	0	0	0	Unknown
YJ0919C.16	0	0	0	0	0	0	Brevundimonas		YJ0111E.10	0	0	0	0	0	0	unclassified_c_Alphaproteobacteria		1010A199	0	1.0079	0	79.2023	86.7366	0	Unclassified_f_Mesyanzhinovviridae
YJ0919C.17	0	0	0	0	0	0	unclassified_c_Bacteroidia		YJ0919D.16	0	0	0	0	0	0	Rhizobium		1026A92	0	4.171	0.0389	82.3505	79.921	0	Unknown
YJ0919C.18	0	0	0	0	0	0	unclassified_f_Saprospiraceae		YJ0905E.3	0	0	0	0	0	0	Rhizobium		0905A142	1.9052	93.2404	9.7875	41.9169	9.4281	9.7402	Unknown
YJ0919C.2	0	0	0	0	0	0	Sphingomonas		YJ0912E.7	0	0	0	0	0	0	Zavarzinia		SP193	165.278	0.2682	0	0	0	0	Unknown
YJ0919C.20	0	0	0	0	0	0	Zoogloea		YJ1023E.18	0	0	0	0	0	0	Ferrovibrio		1010B27	0	142.808	0.5585	20.1733	0.9909	0	Unknown
YJ0919C.21	0	0	0	0	0	0	unclassified_f_Bdellovibrionaceae		YJ0905B.1	0	0	0	0	0	0	Frigidibacter		0919A15	0	0	162.543	0.0129	1.3904	0	Unclassified_f_Casjensviridae
YJ0919C.22	0	0	0	0	0	0	Tagaea		YJ0919B.15	0	0	0	0	0	0	Frigidibacter		1026A9	0	1.3687	0.2875	127.326	33.6505	0.4681	Casadabanvirus
YJ0919C.24	0	0	0	0	0	0	unclassified_o_Chthoniobacterales		YJ0919B.17	0	0	0	0	0	0	Paenirhodobacter		1010A103	0	0.9207	0.0506	86.2825	75.6138	0	Unclassified_sf_Hendrixvirinae
YJ0919C.25	0	0	0	0	0	0	unclassified_o_Rickettsiales		YJ1026D.6	0	0	0	0	0	0	Paenirhodobacter		0829C196	161.667	0.4095	0	0	0	0	Unclassified_f_Mesyanzhinovviridae
YJ0919C.26	0	0	0	0	0	0	unclassified_f_Catalimonadaceae		YJ1026B.44	0	0	0	0	0	0	Paenirhodobacter		1026B214	0	160.304	1.5925	0.1618	0	0	Unknown
YJ0919C.30	0	0	0	0	0	0	Luteolibacter		YJ0111D.15	0	0	0	0	0	0	Pararhodobacter		SP184	161.464	0.1712	0	0	0	0	Unknown
YJ0919C.31	0	0	0	0	0	0	Elstera		YJ0111E.33	0	0	0	0	0	0	Pararhodobacter		SP79	161.456	0.0337	0	0	0	0	Unknown
YJ0919C.34	0	0	0	0	0	0	unclassified_f_Crocinitomicaceae		YJ0111D.26	0	0	0	0	0	0	Pararhodobacter		SP116	160.812	0	0	0	0	0	Unknown
YJ0919C.37	0	0	0	0	0	0	Caenispirillum		YJ0111B.44	0	0	0	0	0	0	Pararhodobacter		0919C83	0	0.2024	0	21.4245	139.162	0	Unknown
YJ0919C.41	0	0	0	0	0	0	unclassified_o_Rickettsiales		YJ0905E.8	0	0	0	0	0	0	Gemmobacter		0905A24	0	141.326	1.9076	11.0869	6.2232	0	Unclassified_f_Casjensviridae
YJ0919C.42	0	0	0	0	0	0	Hydrogenophaga		YJ0912E.10	0	0	0	0	0	0	Gemmobacter		SP290	160.542	0	0	0	0	0	Unknown
YJ0919C.44	0	0	0	0	0	0	Elstera		YJ0829B.20	0	0	0	0	0	0	Gemmobacter		SP108	160.137	0	0	0	0	0	Unclassified_sf_Queuovirinae
YJ0919C.45	0	0	0	0	0	0	unclassified_f_Chitinophagaceae		YJ0829B.23	0	0	0	0	0	0	Gemmobacter		SP27	158.267	1.3729	0	0	0	0	Unclassified_sf_Pclasvirinae
YJ0919C.46	0	0	0	0	0	0	unclassified_f_Pseudoxanthobacteraceae		YJ0829B.9	0	0	0	0	0	0	Gemmobacter		0905D93	5.1368	152.831	0.6848	0.7423	0.0665	0.0568	Unclassified_f_Mesyanzhinovviridae
YJ0919C.47	0	0	0	0	0	0	unclassified_o_Rickettsiales		YJ0912E.5	0	0	0	0	0	0	Wagnerdoeblera		0919A167	0	89.8237	12.9544	35.6987	16.8812	3.7588	Unknown
YJ0919C.51	0	0	0	0	0	0	Prosthecobacter		YJ0919D.28	0	0	0	0	0	0	Wagnerdoeblera		SP199	159.048	0	0	0	0	0	Unknown
YJ0919C.8	0	0	0	0	0	0	unclassified_o_Bdellovibrionales		YJ0829B.10	0	0	0	0	0	0	Wagnerdoeblera		SP209	157.919	0.9456	0	0	0	0	Unknown
YJ0919D.1	0	0	0	0	0	0	unclassified_o_Rickettsiales		YJ0912E.19	0	0	0	0	0	0	unclassified_f_Rhodobacteraceae		SP136	158.849	0	0	0	0	0	Unknown
YJ0919D.10	0	0	0	0	0	0	Sphingomonas		YJ0919B.9	0	0	0	0	0	0	unclassified_f_Rhodobacteraceae		SP80	156.749	1.2563	0.1094	0	0.0797	0	Unclassified_sf_Queuovirinae
YJ0919D.11	0	0	0	0	0	0	Xanthobacter		YJ0111C.33	0	0	0	0	0	0	Gemmobacter		1026A198	0	0.1149	139.874	1.3182	16.8504	0	Unknown
YJ0919D.13	0	0	0	0	0	0	unclassified_f_Terrimicrobiaceae		YJ0111D.24	0	0	0	0	0	0	Paracoccus		0905A49	0	127.245	3.6729	14.3233	12.7238	0.0331	Unclassified_f_Peduoviridae
YJ0919D.15	0	0	0	0	0	0	unclassified_o_Rickettsiales		YJ1010D.27	0	0	0	0	0	0	Paracoccus		0919C127	0	50.454	3.7305	14.0848	0.7552	88.9689	Unknown
YJ0919D.16	0	0	0	0	0	0	Rhizobium		YJ0111B.21	0	0	0	0	0	0	Paracoccus		0905A36	0	157.41	0.4666	0	0	0	Unclassified_f_Peduoviridae
YJ0919D.19	0	0	0	0	0	0	Roseomonas		YJ0111C.39	0	0	0	0	0	0	Paracoccus		SP24	155.957	0.4362	0.0456	0.0371	1.1295	0	Unknown
YJ0919D.2	0	0	0	0	0	0	unclassified_f_Bdellovibrionaceae		YJ1003E.10	0	0	0	0	0	0	Paracoccus		SP7	156.206	0.4965	0	0	0	0	Unknown
YJ0919D.20	0	0	0	0	0	0	Tagaea		YJ0111E.4	0	0	0	0	0	0	Paracoccus		SP117	155.398	0.6636	0	0	0	0	Unclassified_f_Mesyanzhinovviridae
YJ0919D.21	0	0	0	0	0	0	Rivicola		YJ1010E.18	0	0	0	0	0	0	Paracoccus		SP251	155.657	0	0	0	0	0	Unknown
YJ0919D.24	0	0	0	0	0	0	unclassified_f_Chitinophagaceae		YJ1023C.29	0	0	0	0	0	0	Paracoccus		0829C143	153.985	0.9512	0	0.0673	0	0	Unknown
YJ0919D.25	0	0	0	0	0	0	unclassified_o_Rickettsiales		YJ0111D.35	0	0	0	0	0	0	Paracoccus		SP285	154.29	0.3935	0.1028	0	0	0	Unknown
YJ0919D.27	0	0	0	0	0	0	Brevundimonas		YJ0111D.28	0	0	0	0	0	0	Paracoccus		SP104	154.399	0.2144	0	0	0	0	Unknown
YJ0919D.28	0	0	0	0	0	0	Wagnerdoeblera		YJ0111E.6	0	0	0	0	0	0	Paracoccus		SP103	153.555	0.9569	0	0	0	0	Casadabanvirus
YJ0919D.3	0	0	0	0	0	0	Brevundimonas		YJ1010B.7	0	0	0	0	0	0	Gemmobacter		SP45	154.135	0.2317	0	0	0	0	Unknown
YJ0919D.31	0	0	0	0	0	0	unclassified_f_Burkholderiaceae		YJ1026D.10	0	0	0	0	0	0	Gemmobacter		1010A134	0	0.6851	0	81.4248	71.9761	0	Unknown
YJ0919D.5	0	0	0	0	0	0	Flavobacterium		YJ0905E.17	0	0	0	0	0	0	Brevundimonas		0829C222	153.601	0	0	0	0	0	Unknown
YJ0919D.6	0	0	0	0	0	0	Xanthobacter		YJ0919D.3	0	0	0	0	0	0	Brevundimonas		SP159	153.556	0	0	0	0	0	Unknown
YJ0919D.7	0	0	0	0	0	0	Pseudochelatococcus		YJ0829B.22	0	0	0	0	0	0	Brevundimonas		1026D57	0	3.299	3.5432	22.2257	123.663	0	Unknown
YJ1003C.1	0	0	0	0	0	0	Mariniradius		YJ0905D.13	0	0	0	0	0	0	Brevundimonas		0919A147	0	12.5479	48.1942	44.6293	46.4627	0.1232	Casadabanvirus
YJ1003C.10	0	0	0	0	0	0	unclassified_o_Phycisphaerales		YJ0905B.11	0	0	0	0	0	0	Brevundimonas		SP221	150.961	0.7971	0	0	0	0	Unknown
YJ1003C.14	0	0	0	0	0	0	Rubrivivax		YJ1026B.35	0	0	0	0	0	0	Brevundimonas		1023C51	0	26.9493	0.6479	65.7103	57.7037	0.5041	Unclassified_f_Peduoviridae
YJ1003C.16	0	0	0	0	0	0	unclassified_f_Hyphomonadaceae		YJ1003E.7	0	0	0	0	0	0	Brevundimonas		SP235	150.162	1.149	0	0	0	0	Unknown
YJ1003C.18	0	0	0	0	0	0	unclassified_o_Rickettsiales		YJ1026B.34	0	0	0	0	0	0	Brevundimonas		SP109	151.192	0	0	0	0	0	Casadabanvirus
YJ1003C.19	0	0	0	0	0	0	unclassified_o_Phycisphaerales		YJ0919D.27	0	0	0	0	0	0	Brevundimonas		0912E_48	0	6.5355	16.4065	17.2142	110.897	0	Unclassified_sf_Sepvirinae
YJ1003C.2	0	0	0	0	0	0	unclassified_f_Sandaracinaceae		YJ0905C.10	0	0	0	0	0	0	Brevundimonas		SP138	150.666	0.2701	0.0353	0	0	0	Unknown
YJ1003C.22	0	0	0	0	0	0	Luteolibacter		YJ1023E.22	0	0	0	0	0	0	Brevundimonas		1010A212	0	105.25	10.7456	19.9469	7.0353	7.7267	Unclassified_f_Peduoviridae
YJ1003C.24	0	0	0	0	0	0	Xanthobacter		YJ0905B.22	0	0	0	0	0	0	Brevundimonas		SP112	150.647	0	0	0	0	0	Unknown
YJ1003C.25	0	0	0	0	0	0	unclassified_o_Xanthomonadales		YJ0919C.16	0	0	0	0	0	0	Brevundimonas		1010A93	0	0.6467	2.703	31.8988	115.286	0	Unknown
YJ1003C.28	0	0	0	0	0	0	Luteolibacter		YJ0912E.14	0	0	0	0	0	0	Brevundimonas		SP217	149.114	0	0	0	0	0	Unknown
YJ1003C.29	0	0	0	0	0	0	Luteolibacter		YJ0905C.30	0	0	0	0	0	0	Brevundimonas		SP130	148.806	0.1324	0	0	0	0	Casadabanvirus
YJ1003C.31	0	0	0	0	0	0	unclassified_c_Alphaproteobacteria		YJ0829C.2	0	0	0	0	0	0	Brevundimonas		SP14	148.716	0	0.0728	0	0	0	Unknown
YJ1003C.33	0	0	0	0	0	0	unclassified_f_Saprospiraceae		YJ0111C.40	0	0	0	0	0	0	Brevundimonas		SP151	148.602	0.1471	0	0	0	0	Unknown
YJ1003C.5	0	0	0	0	0	0	Rubrivivax		YJ1003C.16	0	0	0	0	0	0	unclassified_f_Hyphomonadaceae		0905E_180	0	40.5212	0.5457	80.0248	8.7088	18.8868	Unknown
YJ1003C.8	0	0	0	0	0	0	unclassified_o_Kapabacteriales		YJ1010D.10	0	0	0	0	0	0	Caulobacter		1010B48	0	0	77.8252	21.0708	48.76	0.2502	Unclassified_f_Inoviridae
YJ1003E.10	0	0	0	0	0	0	Paracoccus		YJ0111D.5	0	0	0	0	0	0	unclassified_o_Caulobacterales		1026B161	0	101.368	5.603	16.071	5.6626	18.8877	Unknown
YJ1003E.17	0	0	0	0	0	0	Micavibrio		YJ0111B.30	0	0	0	0	0	0	unclassified_o_Caulobacterales		SP99	146.37	0.5086	0	0	0	0	Casadabanvirus
YJ1003E.18	0	0	0	0	0	0	unclassified_f_Bdellovibrionaceae		YJ1010E.17	0	0	0	0	0	0	Terricaulis		0905A13	0	119.237	2.816	11.8306	12.2637	0.1683	Casadabanvirus
YJ1003E.25	0	0	0	0	0	0	unclassified_o_Verrucomicrobiales		YJ0111C.20	0	0	0	0	0	0	Terricaulis		SP69	146.267	0	0	0	0	0	Unclassified_sf_Queuovirinae
YJ1003E.26	0	0	0	0	0	0	unclassified_f_Microbacteriaceae		YJ0111C.21	0	0	0	0	0	0	Terricaulis		SP164	146.069	0	0	0	0	0	Unknown
YJ1003E.28	0	0	0	0	0	0	unclassified_o_Kapabacteriales		YJ1026D.7	0	0	0	0	0	0	Niveispirillum		SP196	144.185	1.0919	0.0951	0	0	0	Unknown
YJ1003E.32	0	0	0	0	0	0	unclassified_f_Burkholderiaceae		YJ1010D.22	0	0	0	0	0	0	unclassified_o_Rickettsiales		SP60	144.772	0.2813	0	0	0	0	Unknown
YJ1003E.4	0	0	0	0	0	0	unclassified_c_Alphaproteobacteria		YJ0905C.24	0	0	0	0	0	0	unclassified_o_Rickettsiales		1026A82	0	7.0081	1.9506	26.54	109.233	0	Casadabanvirus
YJ1003E.7	0	0	0	0	0	0	Brevundimonas		YJ0905D.7	0	0	0	0	0	0	unclassified_o_Rickettsiales		SP222	144.055	0	0	0	0	0	Unknown
YJ1003E.8	0	0	0	0	0	0	Rubrivivax		YJ0919C.25	0	0	0	0	0	0	unclassified_o_Rickettsiales		SP148	143.872	0.1455	0	0	0	0	Unknown
YJ1010B.10	0	0	0	0	0	0	Phragmitibacter		YJ0919C.41	0	0	0	0	0	0	unclassified_o_Rickettsiales		SP162	143.821	0	0	0	0	0	Unclassified_sf_Queuovirinae
YJ1010B.17	0	0	0	0	0	0	Hydrogenophaga		YJ0919D.15	0	0	0	0	0	0	unclassified_o_Rickettsiales		1026B224	0	29.3781	0.1204	90.7257	9.3439	13.9399	Unclassified_sf_Dolichocephalovirinae
YJ1010B.7	0	0	0	0	0	0	Gemmobacter		YJ0919C.11	0	0	0	0	0	0	unclassified_o_Rickettsiales		SP173	143.011	0	0	0	0	0	Unknown
YJ1010D.10	0	0	0	0	0	0	Caulobacter		YJ0905D.23	0	0	0	0	0	0	unclassified_o_Rickettsiales		1010A73	0	76.3602	3.1872	56.5855	6.7755	0.0411	Unclassified_f_Casjensviridae
YJ1010D.16	0	0	0	0	0	0	unclassified_o_Rickettsiales		YJ1010D.31	0	0	0	0	0	0	unclassified_o_Rickettsiales		SP145	141.824	0.362	0.1135	0	0	0	Unknown
YJ1010D.17	0	0	0	0	0	0	Rubrivivax		YJ1026B.33	0	0	0	0	0	0	unclassified_o_Rickettsiales		0905A155	0	139.601	0.4883	1.3894	0	0	Unknown
YJ1010D.18	0	0	0	0	0	0	unclassified_o_Xanthomonadales		YJ0912D.25	0	0	0	0	0	0	unclassified_o_Rickettsiales		1010A8	0	1.5426	0.5642	32.2702	105.994	0	Unclassified_f_Straboviridae
YJ1010D.20	0	0	0	0	0	0	unclassified_c_Sericytochromatia		YJ0919C.47	0	0	0	0	0	0	unclassified_o_Rickettsiales		1023E_181	36.4053	78.3138	2.554	20.7183	0.4752	1.8267	Unknown
YJ1010D.21	0	0	0	0	0	0	Prosthecobacter		YJ1003C.18	0	0	0	0	0	0	unclassified_o_Rickettsiales		SP6	139.734	0.4157	0	0	0.0633	0	Unknown
YJ1010D.22	0	0	0	0	0	0	unclassified_o_Rickettsiales		YJ0919D.1	0	0	0	0	0	0	unclassified_o_Rickettsiales		SP20	139.695	0.2447	0	0	0	0	Obolenskvirus
YJ1010D.24	0	0	0	0	0	0	unclassified_o_Flavobacteriales		YJ0905C.4	0	0	0	0	0	0	unclassified_o_Rickettsiales		SP176	139.138	0.4967	0	0	0.0946	0	Unknown
YJ1010D.27	0	0	0	0	0	0	Paracoccus		YJ0919D.25	0	0	0	0	0	0	unclassified_o_Rickettsiales		SP87	138.8	0.8359	0	0	0.0303	0	Unknown
YJ1010D.30	0	0	0	0	0	0	unclassified_o_Phycisphaerales		YJ1023E.3	0	0	0	0	0	0	unclassified_f_Micavibrionaceae		SP101	139.573	0	0	0	0	0	Unknown
YJ1010D.31	0	0	0	0	0	0	unclassified_o_Rickettsiales		YJ1023E.9	0	0	0	0	0	0	unclassified_f_Micavibrionaceae		SP120	139.22	0	0	0	0	0	Unknown
YJ1010D.32	0	0	0	0	0	0	unclassified_f_Sandaracinaceae		YJ0111E.3	0	0	0	0	0	0	unclassified_f_Micavibrionaceae		SP85	138.261	0.7192	0.1187	0	0	0	Unclassified_sf_Queuovirinae
YJ1010D.4	0	0	0	0	0	0	Prosthecobacter		YJ1003E.17	0	0	0	0	0	0	Micavibrio		SP275	138.236	0.5993	0	0	0	0	Unclassified_sf_Gracegardnervirinae
YJ1010D.5	0	0	0	0	0	0	Ideonella		YJ0111D.36	0	0	0	0	0	0	Micavibrio		0829C176	136.38	1.509	0.1855	0	0	0	Unknown
YJ1010D.7	0	0	0	0	0	0	unclassified_p_Planctomycetota		YJ0905E.1	0	0	0	0	0	0	unclassified_f_Micavibrionaceae		SP33	137.056	0.216	0	0	0	0	Unclassified_f_Kyanoviridae
YJ1010D.9	0	0	0	0	0	0	unclassified_f_Terrimicrobiaceae		YJ0111D.23	0	0	0	0	0	0	Micavibrio		SP83	135.95	0.9462	0.038	0	0	0	Unknown
YJ1010E.13	0	0	0	0	0	0	Berkiella		YJ0111C.4	0	0	0	0	0	0	unclassified_f_Sphingomonadaceae		0919A28	0	16.9242	115.385	1.6627	2.8026	0	Unclassified_f_Peduoviridae
YJ1010E.16	0	0	0	0	0	0	Xanthobacter		YJ0905D.21	0	0	0	0	0	0	unclassified_o_Micavibrionales		0905A10	3.5813	120.253	0.6497	9.1086	3.0128	0.063	Casadabanvirus
YJ1010E.17	0	0	0	0	0	0	Terricaulis		YJ0912D.8	0	0	0	0	0	0	unclassified_o_Micavibrionales		SP215	136.246	0.3907	0	0	0	0	Unknown
YJ1010E.18	0	0	0	0	0	0	Paracoccus		YJ0905C.32	0	0	0	0	0	0	unclassified_o_Micavibrionales		SP153	136.105	0.3734	0	0	0	0	Unclassified_sf_Hendrixvirinae
YJ1010E.21	0	0	0	0	0	0	unclassified_f_Rhizobiaceae		YJ1023E.19	0	0	0	0	0	0	unclassified_o_Micavibrionales		0111A72	0	83.8755	5.4984	18.8396	6.2925	21.7035	Unknown
YJ1010E.24	0	0	0	0	0	0	Bdellovibrio		YJ0111E.37	0	0	0	0	0	0	unclassified_p_Planctomycetota		SP197	134.622	0.3644	0	0	0	0	Unknown
YJ1010E.25	0	0	0	0	0	0	unclassified_o_Chthoniobacterales		YJ1010D.7	0	0	0	0	0	0	unclassified_p_Planctomycetota		0111B132	0	1.8609	0.0568	112.279	9.7004	10.8465	Unclassified_f_Peduoviridae
YJ1010E.26	0	0	0	0	0	0	unclassified_f_Micavibrionaceae		YJ1026D.25	0	0	0	0	0	0	unclassified_o_Phycisphaerales		SP179	133.122	0.5015	0	0	0	0	Unknown
YJ1010E.28	0	0	0	0	0	0	unclassified_f_Spirosomaceae		YJ1003C.10	0	0	0	0	0	0	unclassified_o_Phycisphaerales		SP163	132.952	0.6171	0	0	0	0	Unclassified_sf_Hendrixvirinae
YJ1010E.29	0	0	0	0	0	0	unclassified_p_Patescibacteria		YJ0829C.1	0	0	0	0	0	0	unclassified_o_Phycisphaerales		SP34	133.485	0	0	0	0	0	Unknown
YJ1010E.31	0	0	0	0	0	0	unclassified_o_Flavobacteriales		YJ0912D.12	0	0	0	0	0	0	unclassified_p_Myxococcota		SP191	132.528	0.7085	0	0	0	0	Unknown
YJ1010E.33	0	0	0	0	0	0	unclassified_f_Fimbriimonadaceae		YJ0111B.26	0	0	0	0	0	0	unclassified_p_Myxococcota		SP236	132.749	0.3178	0	0	0	0	Unknown
YJ1010E.34	0	0	0	0	0	0	unclassified_f_Bdellovibrionaceae		YJ1003C.19	0	0	0	0	0	0	unclassified_o_Phycisphaerales		SP66	132.419	0.0553	0	0	0	0	Unknown
YJ1010E.38	0	0	0	0	0	0	Chryseoglobus		YJ1010D.30	0	0	0	0	0	0	unclassified_o_Phycisphaerales		1026A171	0	0.7116	0.0372	114.829	15.6392	0.6712	Unclassified_f_Peduoviridae
YJ1010E.39	0	0	0	0	0	0	unclassified_o_Rhizobiales		YJ1003C.2	0	0	0	0	0	0	unclassified_f_Sandaracinaceae		SP169	131.676	0.1597	0	0	0	0	Unknown
YJ1010E.40	0	0	0	0	0	0	Amaricoccus		YJ1010D.32	0	0	0	0	0	0	unclassified_f_Sandaracinaceae		SP98	128.531	2.8295	0	0	0.0743	0	Unknown
YJ1010E.5	0	0	0	0	0	0	unclassified_f_Bdellovibrionaceae		YJ0111E.21	0	0	0	0	0	0	unclassified_o_Polyangiales		SP42	131.303	0	0	0	0	0	Unknown
YJ1010E.7	0	0	0	0	0	0	unclassified_o_Flavobacteriales		YJ0111D.3	0	0	0	0	0	0	unclassified_o_Polyangiales		SP261	130.869	0	0	0	0	0	Unknown
YJ1023C.10	0	0	0	0	0	0	Prosthecobacter		YJ0111E.2	0	0	0	0	0	0	unclassified_f_Polyangiaceae		1026A93	0	0	0	109.943	20.4046	0	Unknown
YJ1023C.14	0	0	0	0	0	0	unclassified_f_Opitutaceae		YJ0111D.31	0	0	0	0	0	0	unclassified_o_Polyangiales		SP216	129.785	0.2932	0	0	0	0	Unknown
YJ1023C.19	0	0	0	0	0	0	unclassified_f_Pontiellaceae		YJ1026D.16	0	0	0	0	0	0	Millisia		SP111	130.06	0	0	0	0	0	Unclassified_f_Peduoviridae
YJ1023C.26	0	0	0	0	0	0	unclassified_f_Saprospiraceae		YJ1026D.9	0	0	0	0	0	0	Nannocystis		0912E_90	0	127.173	2.3296	0.0283	0	0.2165	Unclassified_sf_Queuovirinae
YJ1023C.27	0	0	0	0	0	0	unclassified_f_Saprospiraceae		YJ1023C.34	0	0	0	0	0	0	unclassified_p_Myxococcota		1010E_84	0	0	0	108.734	20.9055	0.0782	Unknown
YJ1023C.29	0	0	0	0	0	0	Paracoccus		YJ1026B.4	0	0	0	0	0	0	unclassified_f_Microbacteriaceae		SP131	128.123	1.067	0	0	0	0	Unknown
YJ1023C.30	0	0	0	0	0	0	Hydrogenophaga		YJ1010E.38	0	0	0	0	0	0	Chryseoglobus		1026A4	0	13.3479	0.228	60.5371	54.6099	0.2224	Unclassified_f_Casjensviridae
YJ1023C.32	0	0	0	0	0	0	unclassified_f_Cyclobacteriaceae		YJ0819.1	0.0954763	0	0	0	0	0	unclassified_f_Dermatophilaceae		SP21	128.554	0.3278	0	0	0.0624	0	Unknown
YJ1023C.34	0	0	0	0	0	0	unclassified_p_Myxococcota		YJ0819.7	0.217712	0	0	0	0	0	unclassified_o_Nanopelagicales		0905A85	0	127.453	0.1843	0.5245	0.2687	0	Casadabanvirus
YJ1023C.40	0	0	0	0	0	0	unclassified_f_Rhodocyclaceae		YJ0905B.26	0	0	0	0	0	0	Flavobacterium		0919A160	0	64.9609	36.3041	8.8027	18.2215	0	Unknown
YJ1023C.42	0	0	0	0	0	0	unclassified_o_Xanthomonadales		YJ0919B.8	0	0	0	0	0	0	Epilithonimonas		SP238	127.999	0	0	0	0.0818	0	Unknown
YJ1023C.5	0	0	0	0	0	0	unclassified_c_Bdellovibrionia		YJ1023C.27	0	0	0	0	0	0	unclassified_f_Saprospiraceae		SP175	127.011	0.9077	0.0862	0	0	0	Unknown
YJ1023C.8	0	0	0	0	0	0	unclassified_o_Chthoniobacterales		YJ0919D.5	0	0	0	0	0	0	Flavobacterium		SP105	127.764	0.1073	0	0	0	0	Unknown
YJ1023E.10	0	0	0	0	0	0	Pseudobdellovibrio		YJ0111E.44	0	0	0	0	0	0	unclassified_o_Verrucomicrobiales		SP168	126.902	0	0	0	0	0	Unknown
YJ1023E.17	0	0	0	0	0	0	unclassified_o_Flavobacteriales		YJ0905C.14	0	0	0	0	0	0	unclassified_o_Verrucomicrobiales		1010A105	0	0	0	117.419	0.0377	9.109	Unknown
YJ1023E.18	0	0	0	0	0	0	Ferrovibrio		YJ1003E.25	0	0	0	0	0	0	unclassified_o_Verrucomicrobiales		SP223	126.427	0	0	0	0	0	Unclassified_sf_Weiservirinae
YJ1023E.19	0	0	0	0	0	0	unclassified_o_Micavibrionales		YJ0111C.15	0	0	0	0	0	0	unclassified_o_Verrucomicrobiales		SP231	125.369	0.8286	0.1082	0	0	0	Unclassified_sf_Queuovirinae
YJ1023E.22	0	0	0	0	0	0	Brevundimonas		YJ0111E.9	0	0	0	0	0	0	unclassified_o_Verrucomicrobiales		0111A21	0.4323	0.4473	0.0298	0.004	0	125.222	Unclassified_f_Peduoviridae
YJ1023E.3	0	0	0	0	0	0	unclassified_f_Micavibrionaceae		YJ0111D.18	0	0	0	0	0	0	Luteolibacter		SP93	125.29	0.1796	0	0	0	0	Unknown
YJ1023E.4	0	0	0	0	0	0	unclassified_c_Alphaproteobacteria		YJ1026B.27	0	0	0	0	0	0	Luteolibacter		SP46	123.995	0.9304	0	0	0	0	Unknown
YJ1023E.5	0	0	0	0	0	0	Prosthecobacter		YJ1026D.27	0	0	0	0	0	0	Luteolibacter		SP127	124.297	0.1287	0	0	0	0	Unknown
YJ1023E.6	0	0	0	0	0	0	Thiobacillus		YJ1003C.29	0	0	0	0	0	0	Luteolibacter		SP113	122.955	1.0471	0	0	0	0	Unknown
YJ1023E.7	0	0	0	0	0	0	unclassified_f_Opitutaceae		YJ0919C.30	0	0	0	0	0	0	Luteolibacter		SP121	123.466	0.3089	0	0.1574	0	0	Unknown
YJ1023E.9	0	0	0	0	0	0	unclassified_f_Micavibrionaceae		YJ1003C.22	0	0	0	0	0	0	Luteolibacter		SP260	121.91	0	0	0	0	0	Unknown
YJ1026B.10	0	0	0	0	0	0	Xanthobacter		YJ1003C.28	0	0	0	0	0	0	Luteolibacter		SP92	121.717	0	0	0	0	0	Unknown
YJ1026B.11	0	0	0	0	0	0	unclassified_o_Rhodothermales		YJ0819.11	0.990876	0	0	0	0	0	unclassified_f_Nitrospiraceae		SP252	120.315	1.3644	0	0	0	0	Unknown
YJ1026B.13	0	0	0	0	0	0	Pseudochelatococcus		YJ0819.13	0.91772	0	0	0	0	0	unclassified_f_Nitrospiraceae		1026A181	0	0	0	103.38	18.1091	0.1335	Unknown
YJ1026B.15	0	0	0	0	0	0	unclassified_o_Xanthomonadales		YJ0111E.23	0	0	0	0	0	0	unclassified_o_Anaerolineales		0111B126	0.0674	1.9049	0.145	98.924	9.1265	11.1442	Casadabanvirus
YJ1026B.16	0	0	0	0	0	0	unclassified_o_Flavobacteriales		YJ0111E.28	0	0	0	0	0	0	unclassified_f_Terrimicrobiaceae		SP214	119.511	1.1693	0	0	0	0	Unknown
YJ1026B.17	0	0	0	0	0	0	unclassified_f_Xanthomonadaceae		YJ1026B.22	0	0	0	0	0	0	unclassified_f_Opitutaceae		1010A6	0	4.3223	0.1328	79.9161	36.1594	0	Unknown
YJ1026B.18	0	0	0	0	0	0	Leadbetterella		YJ0905E.25	0	0	0	0	0	0	unclassified_f_Opitutaceae		SP167	118.583	1.7372	0	0	0	0	Unknown
YJ1026B.21	0	0	0	0	0	0	unclassified_f_Burkholderiaceae		YJ0111D.42	0	0	0	0	0	0	unclassified_f_Opitutaceae		1010A133	0	1.4226	0	96.476	7.9187	14.1895	Unknown
YJ1026B.22	0	0	0	0	0	0	unclassified_f_Opitutaceae		YJ1023E.7	0	0	0	0	0	0	unclassified_f_Opitutaceae		1010A67	0	0.1113	0	103.29	16.4356	0	Unknown
YJ1026B.27	0	0	0	0	0	0	Luteolibacter		YJ0919C.37	0	0	0	0	0	0	Caenispirillum		1026A5	0	0.0736	100.654	0.1616	18.8919	0.0319	Unclassified_f_Inoviridae
YJ1026B.28	0	0	0	0	0	0	unclassified_c_Bacteroidia		YJ1010D.9	0	0	0	0	0	0	unclassified_f_Terrimicrobiaceae		0111B22	0	12.5622	0.2032	55.9763	50.685	0.2602	Unclassified_f_Peduoviridae
YJ1026B.3	0	0	0	0	0	0	unclassified_c_Sericytochromatia		YJ1026D.11	0	0	0	0	0	0	unclassified_f_Terrimicrobiaceae		0919B104	0	15.2133	102.878	0.7148	0.6664	0	Unknown
YJ1026B.30	0	0	0	0	0	0	unclassified_o_Xenobiales		YJ0919D.13	0	0	0	0	0	0	unclassified_f_Terrimicrobiaceae		0111C36	0	95.7281	0.7295	15.2253	4.981	2.7444	Unknown
YJ1026B.32	0	0	0	0	0	0	Bdellovibrio		YJ1010B.10	0	0	0	0	0	0	Phragmitibacter		SP89	119.066	0.1715	0	0.0364	0	0.0279	Unknown
YJ1026B.33	0	0	0	0	0	0	unclassified_o_Rickettsiales		YJ0919C.24	0	0	0	0	0	0	unclassified_o_Chthoniobacterales		SP18	118.344	0.484	0	0	0	0	Unknown
YJ1026B.34	0	0	0	0	0	0	Brevundimonas		YJ1010E.25	0	0	0	0	0	0	unclassified_o_Chthoniobacterales		SP249	118.304	0	0	0	0	0	Unknown
YJ1026B.35	0	0	0	0	0	0	Brevundimonas		YJ1023C.8	0	0	0	0	0	0	unclassified_o_Chthoniobacterales		0919C11	0	4.4747	7.8124	30.7352	75.0529	0	Unclassified_f_Arenaviridae
YJ1026B.36	0	0	0	0	0	0	Flavobacterium		YJ0912E.16	0	0	0	0	0	0	unclassified_o_Chthoniobacterales		SP258	117.817	0	0	0	0	0	Unknown
YJ1026B.4	0	0	0	0	0	0	unclassified_f_Microbacteriaceae		YJ0111D.30	0	0	0	0	0	0	Prosthecobacter		1026A176	0	0.4434	3.7745	14.1126	99.4627	0	Pbunavirus
YJ1026B.44	0	0	0	0	0	0	Paenirhodobacter		YJ1023E.5	0	0	0	0	0	0	Prosthecobacter		0905B76	0	4.4363	7.9112	27.8964	77.4103	0	Unknown
YJ1026B.46	0	0	0	0	0	0	Tagaea		YJ0111E.26	0	0	0	0	0	0	Prosthecobacter		SP273	116.709	0.364	0	0	0	0	Unknown
YJ1026B.6	0	0	0	0	0	0	Pseudochelatococcus		YJ0919C.51	0	0	0	0	0	0	Prosthecobacter		SP96	116.879	0	0	0	0	0	Unknown
YJ1026D.1	0	0	0	0	0	0	unclassified_o_Rhodothermales		YJ0111B.38	0	0	0	0	0	0	Prosthecobacter		SP192	116.677	0	0	0	0	0	Unclassified_f_Mesyanzhinovviridae
YJ1026D.10	0	0	0	0	0	0	Gemmobacter		YJ1023C.10	0	0	0	0	0	0	Prosthecobacter		1026A59	0	2.9378	1.7996	11.1229	100.56	0	Unknown
YJ1026D.11	0	0	0	0	0	0	unclassified_f_Terrimicrobiaceae		YJ1010D.21	0	0	0	0	0	0	Prosthecobacter		SP263	115.321	0.8209	0	0	0	0	Unknown
YJ1026D.12	0	0	0	0	0	0	Acidovorax		YJ0905B.14	0	0	0	0	0	0	unclassified_f_Micavibrionaceae		1010A47	0	1.3714	0.6788	90.6845	23.065	0.27	Unclassified_sf_Hendrixvirinae
YJ1026D.15	0	0	0	0	0	0	Tagaea		YJ0905D.9	0	0	0	0	0	0	unclassified_f_Micavibrionaceae		1010D1	0.0798	1.8149	0.3668	97.973	15.3765	0.447	Unclassified_f_Casjensviridae
YJ1026D.16	0	0	0	0	0	0	Millisia		YJ1010E.26	0	0	0	0	0	0	unclassified_f_Micavibrionaceae		1010D155	2.5424	0.3918	0	100.296	12.4882	0.3277	Unknown
YJ1026D.25	0	0	0	0	0	0	unclassified_o_Phycisphaerales		YJ0919C.13	0	0	0	0	0	0	unclassified_f_Micavibrionaceae		SP268	115.808	0	0	0	0	0	Unknown
YJ1026D.26	0	0	0	0	0	0	Elstera		YJ1003C.31	0	0	0	0	0	0	unclassified_c_Alphaproteobacteria		0111A6	0	0	0	0	0	115.397	Unknown
YJ1026D.27	0	0	0	0	0	0	Luteolibacter		YJ1023E.4	0	0	0	0	0	0	unclassified_c_Alphaproteobacteria		SP248	114.802	0.2261	0	0	0	0	Unknown
YJ1026D.5	0	0	0	0	0	0	unclassified_p_Planctomycetota		YJ1023C.14	0	0	0	0	0	0	unclassified_f_Opitutaceae		1010A101	0	0	0	98.1729	16.3858	0	Unknown
YJ1026D.6	0	0	0	0	0	0	Paenirhodobacter		YJ1010D.16	0	0	0	0	0	0	unclassified_o_Rickettsiales		1010A38	0	0.4271	0.7438	78.0394	15.2428	20.0496	Unclassified_f_Casjensviridae
YJ1026D.7	0	0	0	0	0	0	Niveispirillum		YJ1010D.4	0	0	0	0	0	0	Prosthecobacter		1026A95	0	0.5735	0.4495	20.187	93.0494	0	Unclassified_sf_Dolichocephalovirinae
YJ1026D.9	0	0	0	0	0	0	Nannocystis		YJ0819.9	5.82551	0	0	0	0	0	unclassified_c_Paceibacteria		SP174	113.463	0.49	0	0	0	0	Unknown
																		SP276	113.894	0	0	0	0	0	Unclassified_f_Peduoviridae
																		SP220	113.308	0	0	0	0	0	Unknown
																		SP38	111.979	0.3335	0	0	0.0847	0	Unknown
																		SP90	111.636	0.1737	0	0	0	0	Unknown
																		0111B134	0	1.2298	0.0397	94.2745	7.1787	9.0065	Unclassified_f_Peduoviridae
																		1010E_180	0	0.1132	0	94.1846	17.1967	0.1473	Unclassified_sf_Arquatrovirinae
																		SP279	111.267	0.1941	0	0	0	0	Unknown
																		1010D146	0	1.2665	0	93.6056	7.6626	8.825	Casadabanvirus
																		SP286	111.149	0.0988	0	0	0	0	Unknown
																		SP288	110.525	0.6068	0	0	0	0	Unknown
																		SP213	111.062	0	0	0	0	0	Unknown
																		1026A34	0	5.7414	1.2754	19.8893	83.8996	0	Unclassified_f_Mesyanzhinovviridae
																		0905A26	0	108.397	0.0734	1.9396	0.1872	0	Unknown
																		SP267	110.455	0	0	0	0	0	Unknown
																		SP239	110.403	0	0	0	0	0	Unknown
																		SP292	109.167	0.9613	0	0	0	0	Unknown
																		1003C22	0.0458	86.7705	12.7729	4.9331	5.5915	0.0112	Casadabanvirus
																		SP226	110.093	0	0	0	0	0	Unknown
																		0912E_155	0	6.7311	3.0073	30.9941	68.6447	0	Unknown
																		0919A146	0	0.0376	68.492	3.1728	37.5915	0	Unclassified_f_Peduoviridae
																		0111B14	0	0	0.0358	7.3917	101.429	0.1337	Unclassified_f_Casjensviridae
																		1026A73	0.8373	4.9508	1.4735	17.1424	84.4965	0	Unknown
																		SP254	108.868	0	0	0	0	0	Unknown
																		SP284	108.854	0	0	0	0	0	Unknown
																		0905A44	0	41.0031	67.1618	0.0412	0.4804	0	Unclassified_sf_Sepvirinae
																		1010A18	0.0168	2.7354	0.1709	84.1897	21.1811	0.2004	Unclassified_f_Casjensviridae
																		0912D18	0	106.609	1.232	0.1366	0.0204	0	Casadabanvirus
																		SP228	107.576	0.1022	0.2136	0	0	0	Unknown
																		SP172	105.756	2.0958	0	0	0	0	Unknown
																		SP227	107.012	0.613	0	0	0	0	Unclassified_sf_Weiservirinae
																		SP149	107.322	0.1463	0	0	0	0	Unknown
																		SP47	107.152	0	0	0	0	0	Unknown
																		SP195	107.145	0	0	0	0	0	Unknown
																		SP134	106.762	0	0	0	0	0	Unknown
																		0919A11	0	0.1267	106.198	0.0431	0.1255	0	Unclassified_sf_Hendrixvirinae
																		SP229	106.428	0	0	0	0	0	Unclassified_f_Mesyanzhinovviridae
																		1026B13	0	2.5048	1.4703	20.3133	81.6766	0	Korravirus
																		SP250	105.716	0	0	0	0	0	Unknown
																		SP253	104.137	1.4857	0	0	0	0	Unknown
																		1003C200	0	1.6902	61.6027	22.5747	19.0358	0.1466	Casadabanvirus
																		0905C157	104.209	0.2261	0	0	0	0	Unknown
																		SP242	104.053	0	0	0	0	0	Unknown
																		SP154	102.859	1.0485	0	0	0	0	Unknown
																		SP259	103.163	0.2333	0.3657	0	0	0	Unclassified_f_Herelleviridae
																		SP144	103.21	0.2835	0	0	0	0	Unknown
																		1010A63	0	47.5516	1.6816	48.2786	5.9027	0.0698	Unclassified_sf_Bclasvirinae
																		1010A166	0	8.5915	36.9593	30.5322	27.1889	0	Unknown
																		1003C79	102.502	0	0	0.3448	0	0.198	Unknown
																		SP269	102.886	0	0	0	0	0	Unknown
																		SP244	102.84	0	0	0	0	0	Unknown
																		SP166	102.489	0.1556	0	0	0	0	Unknown
																		1010A176	0	0	0	22.7314	79.572	0	Unknown
																		0919A97	0	34.8555	32.5967	13.5681	21.1344	0	Unclassified_f_Mesyanzhinovviridae
																		1010B99	0	0	0	6.1022	95.8599	0	Unknown
																		SP171	100.933	0.8803	0.0836	0	0	0	Unknown
																		SP210	100.437	1.3289	0	0	0	0	Unknown
																		0912D115	0	4.2236	7.6333	18.8809	70.9991	0	Unclassified_f_Arenaviridae
																		0919A21	0	47.5065	40.235	4.4214	9.041	0	Casadabanvirus
																		1026A143	0	3.0796	0.3218	17.9204	79.7376	0	Unknown
																		SP211	100.629	0.3823	0	0	0	0	Unknown
																		SP81	100.749	0	0	0	0	0	Unknown
																		0905B121	0.6641	92.6461	5.3894	1.0821	0.6152	0	Unclassified_f_Casjensviridae
																		SP208	100.358	0	0	0	0	0	Unknown
																		1010A131	0	28.4403	0.8042	59.8321	11.2369	0	Unclassified_f_Peduoviridae
																		0111A89	0	0	0.8152	64.8528	15.4043	18.9223	Unknown
																		1010A20	0	0	8.9378	47.0495	7.6102	36.3463	Unclassified_f_Peduoviridae
																		1010A24	0	26.1456	0.9375	59.2124	12.6471	0.0128	Casadabanvirus
																		1010E_2	0	0	0.0537	3.6419	95.1377	0.0191	Unclassified_sf_Queuovirinae
																		1010A15	0	2.4139	0.4204	63.1136	32.5275	0	Unknown
																		SP39	97.3355	0.934	0	0	0	0	Unknown
																		1026A69	0	4.5922	1.5269	16.9218	74.8488	0	Casadabanvirus
																		SP160	97.224	0.4577	0	0	0	0	Unknown
																		SP232	97.3418	0	0	0	0	0	Unknown
																		SP234	96.2263	0.8351	0	0	0	0	Unknown
																		0919A36	0	15.7777	77.6942	1.5651	1.1862	0	Casadabanvirus
																		0919A148	0	20.5486	62.6017	9.4583	3.4859	0.091	Unknown
																		1010A87	0	2.4928	0.3473	62.6996	30.5636	0	Unclassified_sf_Hendrixvirinae
																		0111A110	0	0.6485	1.4118	66.1527	11.3173	16.171	Unknown
																		0111E_162	23.0347	51.3957	0.9692	8.4819	11.8002	0	Unknown
																		0919A156	0	7.978	35.1406	27.5833	24.5638	0	Unknown
																		0919A102	0	10.7747	26.8646	26.8574	29.8346	0.6763	Unclassified_f_Mesyanzhinovviridae
																		0905A8	0	94.0905	0.7558	0.0529	0.0474	0	Unclassified_f_Casjensviridae
																		1010A104	0	12.1577	28.6624	25.6537	27.5893	0.574	Casadabanvirus
																		SP165	94.3321	0	0	0	0	0	Unknown
																		1023E_10	0	0	0.142	6.1551	87.9397	0.0295	Unknown
																		0912E_40	0	92.3463	1.328	0.08	0.1434	0.2041	Casadabanvirus
																		0829C31	93.3217	0.6887	0	0	0	0	Unknown
																		1010A9	0	4.0519	0	62.3098	27.5826	0	Unclassified_f_Inoviridae
																		SP40	93.5778	0	0	0	0	0	Unknown
																		0111B139	0	0.9929	0.1092	75.4705	6.2084	10.7766	Unknown
																		0919D165	0	2.6887	1.8564	22.7592	65.9975	0	Unknown
																		0919A65	0	30.7328	28.7295	11.773	22.0607	0	Unknown
																		1026A188	0	7.2587	0.0948	72.9163	7.0134	5.9024	Unknown
																		0919B177	0	1.974	89.786	0	1.0286	0	Unknown
																		SP224	92.7836	0	0	0	0	0	Unknown
																		SP35	92.2962	0.4291	0	0	0	0	Unknown
																		SP237	92.4897	0	0	0	0	0	Unknown
																		1026A178	0.2087	0.5468	2.1086	10.661	78.6579	0	Unclassified_f_Peduoviridae
																		0919A46	0	1.9202	89.2689	0.4712	0.3574	0	Unclassified_f_Casjensviridae
																		1010A100	0	0	0	90.5331	0	1.4569	Unknown
																		1026B217	0	9.649	0	44.8296	37.4226	0	Unknown
																		1010B100	0	89.2464	0.5279	1.4305	0.0855	0	Unclassified_sf_Arquatrovirinae
																		0919B195	0	5.3512	1.0113	16.9745	67.4569	0	Casadabanvirus
																		0111C6	0	1.2587	0.0274	73.327	6.5503	9.3756	Casadabanvirus
																		SP246	90.2459	0.2222	0	0	0	0	Unknown
																		1026A118	0	1.0312	0.6286	14.3081	74.0469	0	Unknown
																		0919A13	0	0	89.8117	0	0.1701	0	Casadabanvirus
																		SP49	88.4146	1.4232	0	0	0	0	Unknown
																		0111B143	0	2.2102	0.105	72.6713	6.8475	7.6138	Casadabanvirus
																		SP219	89.4267	0	0	0	0	0	Unknown
																		1026B210	0	23.3276	0	49.8863	6.837	8.8562	Unknown
																		1026A3	0	2.7734	1.0615	35.893	42.1327	6.9419	Unclassified_f_Casjensviridae
																		0905A117	0	35.4187	21.6752	9.9375	20.6627	0	Unknown
																		0111A47	0	0	0	0	0	87.5104	Unknown
																		0919A44	0	0	87.0685	0.1233	0.1421	0	Unclassified_f_Autographiviridae
																		0919C229	0	72.9153	0.0934	13.5119	0.6805	0.1163	Unknown
																		1026A72	0	1.4109	1.859	23.1899	60.5675	0	Unknown
																		0919A38	0	7.2889	31.689	22.7089	24.4945	0	Unknown
																		0111A29	0	0	0	0	0	85.9926	Unclassified_f_Casjensviridae
																		SP241	85.4546	0	0	0	0	0	Unknown
																		1010D11	0	28.7433	41.7672	3.7786	11.0402	0.0714	Unclassified_f_Inoviridae
																		0111A39	0	45.3169	0	4.3358	0.0196	35.3823	Obolenskvirus
																		1026B119	0	1.1494	1.2812	8.5277	73.7918	0	Unclassified_sf_Hendrixvirinae
																		1010A207	0	44.3675	1.5021	34.8821	3.4664	0.1247	Unclassified_f_Peduoviridae
																		1026A166	0	0	0	81.8564	2.0773	0.3357	Unknown
																		0919A144	0	0.2717	79.0882	0.4067	4.454	0	Casadabanvirus
																		1026A17	0	47.1982	1.0799	9.9141	25.6381	0.0927	Casadabanvirus
																		1026A129	0	0.7379	1.253	8.2666	73.4037	0	Unknown
																		SP32	83.6113	0	0	0	0	0	Unknown
																		1026A26	0	0.1329	0.3612	12.5681	70.4243	0	Unknown
																		0919A82	0	33.4589	21.8731	10.4087	17.5851	0	Unknown
																		0829B114	0	72.9845	4.0634	3.7268	2.3918	0	Casadabanvirus
																		1026A142	0	0.9283	0.3772	27.5574	54.1209	0	Unknown
																		0905B47	0	4.9501	4.2219	22.5408	51.0297	0	Unclassified_f_Schitoviridae
																		0905A65	0	81.76	0.4947	0	0	0	Unclassified_sf_Queuovirinae
																		1026D80	0	0.4957	0.1942	64.239	6.6764	10.6002	Casadabanvirus
																		0905A46	0	77.1845	0.8385	2.1302	2.0242	0	Unknown
																		SP287	81.6515	0.3968	0.1037	0	0	0	Unknown
																		0912E_27	1.9359	52.2381	10.4555	8.5528	7.3913	1.5277	Unclassified_f_Mesyanzhinovviridae
																		0919A53	0	7.773	27.9035	23.1588	23.1669	0.0728	Casadabanvirus
																		0919A117	0	14.5073	54.4636	9.8593	2.8643	0	Unknown
																		1026A152	0	16.2908	37.9437	7.7967	19.614	0	Unknown
																		1010A185	0	10.2025	43.0012	15.2637	9.0646	3.6134	Unknown
																		1026A148	0	0.1076	0.5059	27.0507	53.2511	0	Unknown
																		1010A21	0	0	0	79.7218	0.0066	0.9837	Casadabanvirus
																		0111A65	0	43.6082	0	4.103	0	32.8761	Unknown
																		0905A5	0	79.4336	0.9107	0.1058	0.0263	0	Casadabanvirus
																		0905A78	0	32.8191	46.6959	0.3327	0.4175	0	Casadabanvirus
																		0905A9	0	79.4166	0.5247	0.1259	0.0125	0.0107	Casadabanvirus
																		SP44	79.3938	0.5758	0	0	0	0	Unknown
																		1026A37	0.2846	0.3906	1.9851	12.0052	65.0592	0	Unclassified_f_Inoviridae
																		0905A106	26.5474	49.282	1.4391	0.5014	1.0488	0.192	Casadabanvirus
																		1026B215	5.8874	11.3997	2.6528	20.833	38.2272	0	Unknown
																		1010A213	0	13.1913	44.5398	11.9595	5.2339	3.9661	Unknown
																		0919C226	0.3619	74.8956	0.3892	2.0422	1.0314	0	Unclassified_sf_Vequintavirinae
																		0912E_18	0	73.8322	3.6643	0.4267	0.0142	0	Casadabanvirus
																		0905A90	0	40.6778	0.7466	11.7345	24.5212	0.2479	Wizardvirus
																		0905A140	0	71.826	0.7073	2.7058	2.5318	0	Unclassified_f_Peduoviridae
																		0905A133	0	76.4582	0.1566	0.5941	0.5452	0	Unclassified_f_Peduoviridae
																		0919A145	0	0.3034	44.4754	8.623	24.1461	0	Unknown
																		SP36	76.6982	0.5436	0	0	0	0	Unknown
																		0905A114	0	37.5365	39.4035	0	0.1732	0	Unknown
																		0829B165	0	12.6002	43.7805	10.704	6.2372	3.2787	Unknown
																		1010A178	0	66.1238	3.7242	3.7728	2.4635	0	Unknown
																		1010D77	0	4.5027	2.2406	55.1595	5.1707	8.7872	Casadabanvirus
																		0919D97	0	3.8866	1.6377	16.6951	53.3251	0	Unclassified_f_Adenoviridae
																		0905A73	0	42.9339	3.5112	11.9567	16.7177	0.2429	Unknown
																		0905B56	0	15.6728	40.9866	10.2574	5.237	2.965	Unknown
																		0912D70	0	4.6741	4.8844	25.0916	40.1587	0	Unclassified_f_Adenoviridae
																		0111C157	0	0.1914	0	0.0407	0	74.5225	Unknown
																		1010A165	0	2.1841	2.1336	12.7461	57.1316	0	Unknown
																		0919A54	0	0	73.9672	0.0486	0.0218	0	Unknown
																		1003C24	0.8223	20.9813	39.6223	7.151	5.156	0.2826	Casadabanvirus
																		0905A16	0	70.5354	2.6916	0.5346	0.0178	0.0607	Casadabanvirus
																		0919A73	0	2.0842	68.2564	0.7588	2.4942	0	Unknown
																		0111A49	0	36.8373	0	2.7205	0.3843	33.5085	Casadabanvirus
																		0919A14	0	5.9541	64.9605	1.0292	1.4571	0	Unknown
																		0919C50	0	69.7142	3.2442	0.3103	0.0869	0	Unclassified_sf_Hendrixvirinae
																		0919A129	0	1.7117	69.8792	0.2908	1.0863	0.2969	Unclassified_f_Peduoviridae
																		SP50	73.0309	0	0	0	0	0	Unknown
																		0111D129	0	1.9156	0	56.7529	6.6376	7.4146	Unclassified_f_Mesyanzhinovviridae
																		1010A82	0	0	0	35.6213	36.9002	0	Casadabanvirus
																		0919A50	0	0.0983	72.1981	0	0.1497	0	Unclassified_f_Autographiviridae
																		SP23	72.2517	0.0878	0	0	0	0	Unknown
																		0111C161	0	0	0	0	0	72.3386	Unknown
																		0919A42	1.843	27.6649	35.2158	5.2569	1.7654	0.5484	Casadabanvirus
																		0905A79	0	36.8251	1.1512	10.7954	23.3999	0	Unclassified_sf_Queuovirinae
																		1010E_65	0	71.2157	0.5244	0.0556	0.0332	0.2839	Unclassified_f_Mesyanzhinovviridae
																		1026D111	2.0932	4.3869	1.9647	9.9157	53.7513	0	Casadabanvirus
																		0912E_191	0	2.1689	2.31	9.4693	58.0238	0	Unknown
																		0919A168	0	3.8898	34.493	20.3932	13.161	0	Unknown
																		1010A144	0	2.6007	4.756	11.2192	53.2274	0	Unclassified_f_Mesyanzhinovviridae
																		0905A154	0	69.1546	2.4856	0.0986	0	0	Unknown
																		1010B10	0	0.316	0.4128	11.3336	59.6451	0	Unclassified_f_Mesyanzhinovviridae
																		0905A54	0	68.7262	2.1534	0.341	0.163	0	Casadabanvirus
																		1003C101	0	57.4443	0.4011	8.885	3.0203	1.4149	Unknown
																		0919C154	0	69.6752	0.0946	0.9224	0.2412	0	Unknown
																		0905A47	4.3081	62.375	0	3.1887	0.2686	0.3605	Casadabanvirus
																		1026A38	0	24.4002	20.3464	9.0836	16.2051	0	Unclassified_f_Mesyanzhinovviridae
																		1026D81	0	2.2586	58.2196	1.3858	7.8836	0	Casadabanvirus
																		1010A208	0	0.4048	2.6438	17.323	49.054	0	Unknown
																		0905A139	1.0097	65.7493	0	1.7816	0.1583	0.5408	Unknown
																		0905A53	0	68.9361	0.1107	0	0	0	Casadabanvirus
																		1010E_58	0	6.1643	10.9546	16.337	6.2967	29.0306	Unknown
																		1010D148	0.3824	60.3387	2.034	4.9909	0.7302	0.0093	Casadabanvirus
																		0829B25	0	17.8345	0.166	49.1331	0.6566	0.4428	Casadabanvirus
																		0111A53	0	32.3073	0	2.8165	0.3797	32.6926	Casadabanvirus
																		SP265	68.095	0	0	0.0998	0	0	Unclassified_sf_Gracegardnervirinae
																		0111A113	0	0	0	0.4009	0	67.7619	Unknown
																		1010B20	0	0	0.9951	25.5724	12.3132	29.2283	Pbunavirus
																		0905A129	0	67.5292	0.376	0.0509	0.137	0	Unknown
																		0919A166	0	35.6043	19.1979	3.7808	9.3402	0	Unknown
																		0919A68	0	0	62.0747	0.0569	5.7153	0	Unknown
																		0919D64	0	0.9096	1.5009	16.1664	49.0554	0	Unknown
																		1003C119	0	0.3794	38.5387	18.6946	9.9686	0	Unclassified_f_Peduoviridae
																		0919A169	0	28.2622	25.965	5.6021	7.7124	0	Unknown
																		0905E_66	0	66.854	0.2649	0	0	0	Unclassified_f_Peduoviridae
																		1026A151	0	13.9026	30.0439	7.4169	15.3306	0	Unknown
																		1010A203	0	4.4903	8.4823	10.49	43.1064	0	Unknown
																		0919A52	0	13.1557	52.7474	0	0.2547	0	Casadabanvirus
																		0905A146	0	65.4406	0	0.3629	0.0651	0	Unknown
																		0919A40	0	0.0377	60.2792	0.0961	5.1234	0	Unknown
																		0905B64	0	4.0879	7.6283	15.521	38.2789	0	Casadabanvirus
																		1026A19	17.0192	1.4242	0.5168	10.7038	35.6781	0.0129	Unclassified_f_Casjensviridae
																		0919A8	0	11.1721	48.6619	1.3979	4.0578	0	Casadabanvirus
																		0912E_117	0.2163	10.118	0.8036	27.0923	26.9376	0	Unknown
																		0111B131	0	0.0925	0.0121	64.8029	0	0.0451	Unclassified_f_Peduoviridae
																		0111C21	0	4.7969	0.695	49.3712	7.6592	2.3994	Casadabanvirus
																		1026A111	0	0.1635	0.0427	6.2518	58.2859	0	Unknown
																		0919A75	0	12.2348	44.525	5.9823	1.7605	0.1851	Unknown
																		1003C196	0	4.2752	1.0342	55.7217	3.2972	0.2704	Casadabanvirus
																		1026A70	0	1.2477	1.7074	8.5553	52.781	0	Unclassified_f_Peduoviridae
																		0912E_89	0.3583	12.3363	0.4904	30.8698	20.0657	0	Unknown
																		0919A9	0	7.4247	54.848	0.8191	0.9179	0.0209	Unclassified_sf_Queuovirinae
																		0905A126	0	42.7555	1.3502	16.4143	3.3544	0	Unknown
																		0919A79	0	0	59.6036	0.0657	4.005	0	Unknown
																		0919A149	0	15.784	38.0001	7.4822	2.0587	0	Unknown
																		0919A47	0	1.1562	35.083	15.1332	11.9357	0	Casadabanvirus
																		0905A7	0	61.6573	0.4009	0.294	0.1031	0.8026	Casadabanvirus
																		1026B171	0	16.4165	28.6976	4.4765	13.5823	0.0659	Casadabanvirus
																		1010A91	0	4.4564	0.0896	38.9857	19.2366	0.1394	Unknown
																		0905A131	0	61.5435	0.8384	0.0347	0.3417	0	Unclassified_f_Autographiviridae
																		0919A137	0	0.0218	62.4469	0.0046	0	0	Marthavirus
																		1010A50	0	0	0	62.4271	0.0299	0	Unclassified_f_Peduoviridae
																		1003C209	0	1.01	34.7225	13.6131	13.0495	0	Unclassified_f_Peduoviridae
																		0905A69	1.6537	58.1741	0	1.9277	0.0524	0.5815	Casadabanvirus
																		0905A19	0	60.764	0.1882	0.4371	0.0196	0.9539	Unknown
																		0111A71	0	17.7926	2.3443	10.7448	11.8708	19.4753	Unknown
																		1026A200	0	0	40.7758	0.6054	20.8055	0	Unknown
																		1010E_124	0	3.2591	0.4007	35.3003	23.0312	0	Unclassified_f_Inoviridae
																		1026B204	0	1.7415	49.4574	1.2184	9.3227	0	Unknown
																		0905A93	0	31.9068	24.0751	0.5048	2.5412	2.6168	Unknown
																		0919A78	0	3.9286	32.5763	12.4533	12.0502	0.284	Casadabanvirus
																		0919A163	0	8.5911	44.7935	5.7233	1.6873	0	Unknown
																		0912D93	57.3757	3.1524	0	0	0.1359	0	Unknown
																		1026A165	0	0.0569	0.0743	10.5172	49.9609	0.037	Casadabanvirus
																		1026A100	0	20.5194	15.9052	9.3223	14.8251	0	Unknown
																		0919B175	0	56.4973	3.7033	0.1745	0.0782	0	Unknown
																		0905A20	0	58.8588	0.4671	0.2785	0.0908	0.6979	Unclassified_sf_Sepvirinae
																		1026D167	0	37.8721	4.553	8.8736	7.6144	1.4535	Unknown
																		0912E_84	0	58.1243	1.8376	0.1573	0	0.0803	Casadabanvirus
																		0905A11	0	58.2863	0.343	0.2788	0.0811	1.1773	Casadabanvirus
																		0919C255	0	59.8191	0	0	0	0	Unclassified_f_Peduoviridae
																		0111A38	0	31.2293	0	3.4337	0.1667	24.9546	Unknown
																		0905A35	0	58.8925	0.1393	0.151	0.0677	0.4048	Unclassified_f_Peduoviridae
																		1010D3	0	2.2133	0.0802	46.1428	5.1977	5.9239	Casadabanvirus
																		1026A105	0	1.4374	2.5452	7.598	47.77	0	Unclassified_f_Peduoviridae
																		0912E_81	0	2.7716	1.418	9.737	45.4026	0	Unclassified_f_Arenaviridae
																		1003C201	0	5.4638	29.0661	13.3189	11.2769	0	Casadabanvirus
																		0919C142	0	45.9113	1.1337	11.3909	0.3966	0	Casadabanvirus
																		1023C120	0	7.7368	0.9414	24.039	25.1818	0.8273	Unknown
																		0111A62	0	0	0	0	0	58.56	Unknown
																		1026A192	0	5.396	4.9339	10.0935	38.0899	0	Unknown
																		0905A127	0	58.0812	0.1244	0	0	0	Unknown
																		1026A107	0	0.5493	1.763	7.8993	47.8965	0	Unclassified_f_Peduoviridae
																		0919A151	0	0.2731	54.2632	0.1706	3.1501	0	Casadabanvirus
																		1023C73	0.0784	2.7008	1.1351	40.9116	12.2847	0.5156	Casadabanvirus
																		0905A105	0	54.8223	2.3157	0.3274	0	0	Unknown
																		0912E_98	0	27.6217	1.069	10.1391	18.1785	0.3549	Unclassified_f_Peduoviridae
																		0912E_154	0	57.1391	0.2017	0	0	0	Unknown
																		0912E_175	0	5.4931	0	33.2971	18.3454	0.0744	Unknown
																		0111A14	0	1.6132	0.3144	0.62	0.0536	54.3615	Unknown
																		0919A77	0	14.4589	42.0105	0.065	0.1748	0.1991	Unknown
																		1010A95	0	0.3527	0	43.7114	12.726	0.1147	Casadabanvirus
																		0829C79	56.8922	0	0	0	0	0	Unknown
																		0905A92	0	55.5347	0.1909	0.2328	0.0696	0.713	Unknown
																		0905A109	0	54.2532	1.9416	0.3608	0	0	Unknown
																		0111A83	0	18.4557	2.1193	9.8204	10.2322	15.8979	Unclassified_f_Mesyanzhinovviridae
																		0919A114	0	12.0928	27.7677	5.2716	11.0672	0	Unknown
																		0912E_28	0	53.9362	1.7622	0.2865	0.079	0	Pbunavirus
																		1026A173	0	0	36.6219	1.1997	17.9328	0	Unclassified_f_Peduoviridae
																		0919A141	0	0	45.3065	1.3421	8.7381	0.2755	Pbunavirus
																		0111A73	0	25.0018	0.1675	5.2417	0.0915	24.7092	Unknown
																		0111B121	0.0957	0	0	1.2024	0.0136	53.6124	Casadabanvirus
																		0919C94	0.8959	4.4703	2.7153	25.6812	7.2768	13.7042	Casadabanvirus
																		0919C143	0	11.2956	34.3671	7.123	1.952	0	Unknown
																		1026B140	0	6.2447	3.351	24.9475	4.5307	15.5356	Unknown
																		0905A132	0	51.0118	1.6383	1.5367	0.3674	0	Unknown
																		1010A197	0	4.4699	6.4713	23.9701	19.0768	0	Unclassified_f_Peduoviridae
																		1026A53	0	2.8847	0.3349	33.0629	17.5744	0.1191	Unknown
																		0111A42	0	23.7713	0	2.3512	0.1171	27.7268	Unknown
																		0905A42	0	45.8911	1.0967	5.1669	1.7256	0	Casadabanvirus
																		0919C265	0	4.6927	3.5622	24.8514	6.0348	14.2842	Unclassified_sf_Queuovirinae
																		1010A42	0	14.2492	0.0874	34.091	4.9545	0.0218	Unclassified_f_Peduoviridae
																		0905A48	0	51.605	0.4306	0.1094	0	1.1726	Unknown
																		0919A3	0	0.0293	46.6119	0.5913	6.0567	0	Unclassified_f_Mesyanzhinovviridae
																		0905C2	0	0	0	53.0321	0.0486	0	Unclassified_f_Demerecviridae
																		0905A30	0	50.2727	2.0007	0.6121	0.1411	0.0268	Casadabanvirus
																		0111A115	0	0	0	0	0	52.7698	Unknown
																		1010B59	2.6758	9.263	2.965	10.1021	27.1045	0.2171	Unclassified_f_Mesyanzhinovviridae
																		1003C115	0	10.0912	3.7131	6.852	31.2809	0	Unclassified_f_Mesyanzhinovviridae
																		1023C213	0	0.2093	0	47.4834	0.0399	4.1536	Unclassified_sf_Arquatrovirinae
																		0919A150	0	5.3065	33.6757	3.2557	0.435	8.9896	Unclassified_f_Drexlerviridae
																		0912E_62	0	2.2569	1.2273	13.7336	34.3215	0	Unclassified_f_Arenaviridae
																		0919A154	0	11.8695	31.6384	6.1896	1.641	0.095	Unknown
																		0905A108	0	46.938	0.4346	3.1294	0.9049	0	Unclassified_f_Peduoviridae
																		1010B47	0.3481	10.4866	0.0681	21.7454	18.4769	0	Unknown
																		0905A15	0	48.8438	1.9603	0.2933	0.0175	0	Unknown
																		1010D152	47.8412	0.0814	0	1.3654	0	1.7735	Unknown
																		0111C11	0	0.6517	0.0148	34.8689	7.2346	8.2583	Casadabanvirus
																		0905A59	3.8022	45.5902	0.7137	0.3868	0.3034	0	Unknown
																		0905A115	0	29.0183	3.245	7.1407	11.294	0.0697	Unclassified_f_Mesyanzhinovviridae
																		1026A78	0	8.5201	18.0806	7.9616	16.1212	0.0426	Unknown
																		0111A74	0	0	0	0.3658	0	50.139	Unknown
																		0829C42	50.3271	0	0.0172	0.014	0	0	Unknown
																		1023E_215	0	0	0	0	0.0542	50.2362	Unknown
																		0905A89	0	48.0359	0.3984	1.093	0.5444	0	Unclassified_sf_Queuovirinae
																		1026A85	0	4.6154	1.4814	6.9175	36.7802	0	Unclassified_f_Casjensviridae
																		0905A84	0.4442	48.0475	0	0.9886	0	0	Casadabanvirus
																		0829C119	49.345	0	0	0	0	0	Unknown
																		0912E_16	0	48.7977	0.3642	0.0148	0.0133	0.136	Unclassified_f_Casjensviridae
																		0919A98	0.4833	22.6986	25.846	0.1152	0.0689	0	Unknown
																		0919A89	0	10.6075	38.1089	0.1048	0.1879	0	Casadabanvirus
																		0919A124	0	0	46.6793	0	2.059	0.2294	Unknown
																		0111B115	6.3217	10.7027	7.0637	13.9729	10.5957	0.0733	Unknown
																		0919A83	0	11.1093	22.6418	4.1498	10.5303	0	Unclassified_sf_Dolichocephalovirinae
																		0905C189	0	47.5401	0.72	0.0366	0	0	Unknown
																		1010B72	0	15.4084	25.6118	5.2435	1.7155	0.2345	Casadabanvirus
																		0111A46	0	0	0	0.9394	0	47.1958	Unclassified_f_Peduoviridae
																		0919C147	0	10.646	30.0188	5.3441	1.9431	0	Unclassified_sf_Arquatrovirinae
																		0919C215	0	10.5609	30.0154	4.9294	2.1211	0.151	Unknown
																		0905A124	0	37.8622	8.8418	0.2068	0.7881	0	Unknown
																		1010B101	0	47.2984	0.1236	0	0.09	0	Unknown
																		1003C147	0	37.9467	0.6501	6.568	0.8798	1.4453	Unknown
																		0919A20	0	0.0749	31.7021	4.2608	0.3848	10.8354	Casadabanvirus
																		1010A76	0	16.6216	0.4777	27.8382	2.2506	0	Casadabanvirus
																		0111D55	0	0	0	0	0	47.089	Casadabanvirus
																		0912E_44	0	1.3535	0.1813	30.087	15.1839	0	Unclassified_sf_Hendrixvirinae
																		1026A31	0	21.0675	1.15	8.067	16.403	0.0409	Unclassified_sf_Queuovirinae
																		0905A80	0	42.3243	0.0417	3.6294	0.7298	0	Unknown
																		0919A34	0	17.3063	28.7058	0.0279	0.2751	0	Casadabanvirus
																		1010A17	0	25.517	0.1818	17.5386	2.3849	0.6791	Unknown
																		1003C28	0.2683	2.2696	1.7945	40.7963	0.8642	0.2613	Casadabanvirus
																		0905A70	0	44.0268	1.9328	0.1232	0	0	Unknown
																		1026B68	0	11.1647	16.6426	6.602	11.4408	0.1424	Unknown
																		0111C110	0	0	0	0	0	45.9778	Unknown
																		1026B24	0	0	33.542	3.5488	8.497	0	Casadabanvirus
																		0912E_47	0	43.7499	1.4275	0.2256	0	0	Unknown
																		0919A6	0	6.9617	31.6798	5.4534	1.1798	0.0882	Unclassified_f_Peduoviridae
																		0111A19	0	0	0	1.1076	0	44.1242	Unclassified_f_Peduoviridae
																		0111A45	0	0	0	0.6399	0	44.5883	Casadabanvirus
																		0111B24	0.8122	9.1094	9.4118	20.8423	2.5734	2.2098	Unclassified_sf_Queuovirinae
																		0919A157	0	0.2504	30.7674	4.2325	0.3813	9.1532	Unknown
																		0919A130	0	19.3438	25.1472	0.2934	0	0	Unclassified_f_Casjensviridae
																		1010A7	0	0	0.0383	18.6833	26.0443	0	Unknown
																		0919C25	3.0039	34.6571	0.1343	6.1575	0.7053	0.0139	Casadabanvirus
																		0905C10	0	43.3112	0.8747	0.1059	0.2102	0.0463	Unclassified_f_Casjensviridae
																		0111A25	0	0	0	0.7164	0	43.7836	Unclassified_f_Mesyanzhinovviridae
																		0111D52	0	31.4644	0.8967	10.1674	1.8573	0.0783	Unknown
																		0111A107	0	0.3948	2.7334	0.2516	0	40.9666	Unknown
																		0111B91	0	36.4592	0.1944	5.0172	1.5937	0.9681	Unknown
																		1026A124	0	1.9397	2.5095	9.7296	30	0	Unknown
																		0111A85	0	0	0	0.2635	0	43.8612	Casadabanvirus
																		0919A2	0	0	31.6481	3.5658	0.6076	8.2583	Casadabanvirus
																		1003C10	0.2599	23.5919	8.5154	7.9198	3.5869	0.009	Casadabanvirus
																		0111A64	0	9.1079	0.9113	7.5451	7.2558	18.9932	Unknown
																		0919C236	0	5.3724	31.2542	5.3988	1.3721	0.0852	Unknown
																		1010D24	0	1.2665	0.9662	6.0468	35.1765	0	Unknown
																		0111E_138	0	0	0	0	0	43.3233	Unknown
																		0111A1	0	0	0	1.0163	0.0163	42.2353	Obolenskvirus
																		0912E_57	0	42.2274	0.5898	0.3197	0.0478	0	Casadabanvirus
																		0905A74	0.2012	42.6221	0.3541	0	0	0	Unknown
																		1010A84	0.6394	15.3143	0.5418	24.2067	2.1563	0.0519	Casadabanvirus
																		0905A107	0	42.6298	0	0.2618	0	0	Unknown
																		0111A18	0	0	0	0.0048	0	42.7217	Unclassified_f_Peduoviridae
																		0905A110	0	42.3915	0	0	0	0	Unknown
																		0912E_24	0	39.5211	2.5708	0.1355	0.0347	0	Casadabanvirus
																		1026A149	0	0	0.1688	11.2548	30.6783	0	Unknown
																		0905A95	0	35.5441	1.013	3.5293	1.8631	0	Unknown
																		1010A151	0	3.4334	3.0945	22.5678	12.7465	0	Unknown
																		1026A30	0	37.769	1.1231	1.3173	1.4148	0.04	Unclassified_f_Casjensviridae
																		0905A68	0	37.6635	1.6552	2.0035	0.3217	0	Unknown
																		1026B131	0	11.5126	5.2951	9.5734	15.1268	0	Unknown
																		1026A193	0	25.061	1.7421	7.7666	6.9214	0	Unknown
																		0919A93	0	15.0401	25.7506	0.0722	0.5824	0	Casadabanvirus
																		0111A58	0	0	0	0.3702	0	41.0297	Unknown
																		0905C77	0	0	0	41.2782	0	0	Unknown
																		0905B27	0	2.0157	17.0052	3.4665	18.7014	0	Unknown
																		1023C132	0	0.2283	1.1632	19.4701	20.3232	0	Unknown
																		0905A97	0	33.5713	7.601	0	0	0	Unclassified_sf_Queuovirinae
																		1026A128	0	5.8719	3.0209	6.5615	25.6953	0	Unknown
																		0111E_128	0	0	0	0	0	41.1156	Unclassified_f_Autographiviridae
																		0111E_132	0	0	0	0	0	41.1053	Unclassified_f_Peduoviridae
																		0912E_115	0	38.9674	1.6032	0.5213	0	0	Unknown
																		0919C242	0	23.4422	3.2906	10.1058	4.1966	0	Unknown
																		0905A64	0	40.3027	0.6996	0	0	0	Casadabanvirus
																		0919A49	0	0	40.7903	0	0.1054	0	Unknown
																		0919C244	0	9.8933	24.4579	4.5913	1.6045	0.1192	Unknown
																		0905A91	0	39.9361	0.689	0	0	0	Unknown
																		1010A107	0	1.3873	4.403	21.476	13.2066	0	Unknown
																		0912E_141	0	5.5615	0.2955	18.9382	15.5415	0	Casadabanvirus
																		0919A51	0	7.0697	20.9146	4.1871	8.1138	0	Unknown
																		0905B52	0	1.6177	6.6008	12.7934	19.1242	0	Unknown
																		0111B133	0	0	0	0	0	40.1253	Unclassified_f_Peduoviridae
																		1026A96	0	0	0.1498	10.6885	29.2367	0	Unknown
																		1010A32	0	0	0.147	28.4851	9.8375	1.5327	Casadabanvirus
																		0919A26	0	1.3341	38.5855	0	0.0164	0	Unclassified_f_Peduoviridae
																		1026D60	0	1.1396	0.6698	6.7563	31.3682	0	Korravirus
																		1026B108	0	0.439	0.8028	19.9211	18.6942	0.0476	Casadabanvirus
																		0905A60	0	38.2125	1.5899	0.0497	0	0	Unknown
																		0919D197	0	0.6539	1.5944	6.2492	31.3304	0	Unclassified_sf_Hendrixvirinae
																		1010A111	0	0.2192	0.0286	38.4824	1.0226	0	Unknown
																		1010A68	0	0.5577	0	34.6937	4.2261	0.127	Casadabanvirus
																		0905A118	0	39.1326	0.466	0	0	0	Unknown
																		0919D23	0	0.64	4.2053	9.704	25.0121	0	Unclassified_f_Peduoviridae
																		1026B38	0	1.3469	32.6439	0.7801	4.7206	0	Casadabanvirus
																		1026D11	0	1.5378	31.4491	0.7719	5.7075	0	Unclassified_f_Peduoviridae
																		0905C97	0	0	0	39.3974	0	0	Unknown
																		1010A43	0	0	0.2678	27.5735	10.1632	1.3339	Casadabanvirus
																		0111A31	0	0	0	0	0	39.2082	Casadabanvirus
																		1010A46	0	0	0.292	27.3048	9.8775	1.6535	Unclassified_f_Peduoviridae
																		1010A11	0	2.1792	1.594	23.3623	11.9818	0	Unknown
																		0919A95	0	0	39.0324	0	0.066	0	Unknown
																		0912E_42	0	4.541	2.3039	11.0557	21.1124	0	Casadabanvirus
																		0919A131	0	19.4739	16.8327	0.4595	2.2428	0	Unknown
																		1010D153	0	19.0923	2.6554	7.3705	5.2824	4.4974	Unknown
																		0919C90	0	7.5258	24.9226	4.8754	1.5256	0	Unknown
																		1010A61	0	0.0523	0	38.4118	0	0.3742	Unknown
																		1010E_3	0	29.8402	3.0249	4.5642	1.3884	0.0194	Unclassified_f_Casjensviridae
																		1010A55	0	0	0	38.4187	0	0.3632	Unclassified_f_Peduoviridae
																		1026A8	0	0	6.0012	2.0222	30.7214	0	Unclassified_sf_Hendrixvirinae
																		0829B101	0.4982	10.9073	1.1203	18.0565	4.1532	3.76	Unclassified_sf_Dolichocephalovirinae
																		0905A75	0	36.3286	0.2418	0.6552	0.5874	0.5018	Casadabanvirus
																		0111A66	0	0	1.7481	11.5498	1.816	23.1994	Unknown
																		0912E_198	0	38.0792	0.1026	0	0	0	Unknown
																		1010A170	0	0	0	28.5441	8.2384	1.3621	Unclassified_f_Mesyanzhinovviridae
																		1026A167	0	0	3.827	0.4634	33.8239	0	Unknown
																		0111E_11	0.185	7.5069	28.4765	0.7589	0.7278	0.4325	Casadabanvirus
																		0912E_120	0	34.3541	2.9286	0.7296	0	0	Unknown
																		0905A94	2.6962	35.1327	0	0.1559	0	0	Casadabanvirus
																		0111E_91	3.9971	11.5515	2.3448	13.4488	6.4553	0.1081	Unclassified_sf_Vequintavirinae
																		1026A88	0	3.7282	5.171	6.4207	22.4299	0	Casadabanvirus
																		1023C163	0	28.3163	2.7158	0.5931	0	6.0056	Unclassified_f_Adenoviridae
																		0905A62	2.9556	33.9822	0.2569	0.3132	0.0702	0	Casadabanvirus
																		0111A90	0	3.4883	3.8883	9.8285	8.4566	11.8001	Unknown
																		0111A57	0	0	0	0	0	37.4524	Unknown
																		0912E_74	0	36.7971	0.175	0.2846	0	0	Casadabanvirus
																		0919A48	0	1.3812	27.8329	1.1734	6.6092	0	Unclassified_f_Peduoviridae
																		0905A122	0	35.7194	0.244	0.7933	0.1778	0	Unknown
																		1023E_55	0	0	0	0.0403	0	36.784	Unknown
																		0905A43	0	36.1782	0.0505	0.4103	0.1104	0	Unknown
																		1026A110	0	0	1.0507	1.4349	34.0574	0	Unknown
																		0111B150	0	0	0	31.742	1.5127	3.2528	Unknown
																		0111B38	0	26.9859	0.4421	6.0348	1.0998	1.746	Unclassified_f_Casjensviridae
																		1010A149	0	12.915	0.1764	22.624	0.5143	0	Casadabanvirus
																		0919C116	0	0.807	0.1917	9.5666	25.6164	0	Unknown
																		0919B163	0	7.537	28.471	0.0865	0.0776	0	Unknown
																		0905B3	0	1.0483	13.5709	4.2798	17.258	0	Unknown
																		0905B66	0	0.3529	4.8404	18.9251	11.9934	0	Unclassified_f_Ackermannviridae
																		0111A98	0	0	0	0	0	35.9975	Unknown
																		0111A43	0	0	0	0	0	35.9573	Unclassified_f_Peduoviridae
																		0919B117	0	14.0067	21.7574	0.1286	0	0	Casadabanvirus
																		1026B81	0	0.2978	0	7.3354	28.1853	0	Casadabanvirus
																		1010D27	0.1468	3.4058	8.0508	19.156	4.769	0.0715	Casadabanvirus
																		0905C32	0	34.3206	1.0341	0.0358	0	0	Unclassified_f_Casjensviridae
																		0919A56	0	1.0909	27.54	0.756	5.8592	0	Unclassified_f_Peduoviridae
																		1026D99	0	0.2173	0.1514	11.5042	9.4306	13.8974	Unknown
																		0111C135	0	27.6635	0.2917	4.9342	0.9875	1.2185	Unclassified_sf_Hendrixvirinae
																		1026A154	0	2.9698	1.7307	7.9082	22.4423	0	Unclassified_f_Mesyanzhinovviridae
																		0905A112	0	34.7071	0.1096	0	0.1597	0	Unclassified_f_Inoviridae
																		1010A150	0	4.9166	0.1772	24.1959	5.6163	0	Casadabanvirus
																		0111D13	0	0	0	1.1917	0.0025	33.6729	Unclassified_f_Peduoviridae
																		0912D116	0	33.0614	0.312	1.3631	0.0853	0	Casadabanvirus
																		0111A103	0	0	0	0	0	34.5807	Unknown
																		0905E_161	11.9116	20.2785	0.548	0.4826	1.298	0	Unclassified_f_Peduoviridae
																		1026A183	2.2709	0.6953	1.211	2.5597	27.7121	0	Unclassified_f_Peduoviridae
																		0111D170	0	25.5105	0	7.4262	0.9211	0.4292	Unknown
																		0111A3	0	0	0	0	0	34.2167	Pakpunavirus
																		0111B19	0	0	0	30.0025	1.53	2.6139	Unknown
																		0905A119	0	33.316	0.7057	0	0	0	Unknown
																		0111B156	0	0	0.0975	28.5764	2.2739	2.9744	Unclassified_f_Straboviridae
																		0905B87	0	1.595	8.7506	8.5534	14.9937	0	Unknown
																		0919B102	0	0.2022	33.0357	0.3436	0.2823	0	Unclassified_f_Peduoviridae
																		0111A101	0	0	0	0	0	33.8549	Unclassified_f_Peduoviridae
																		0829C123	33.8544	0	0	0	0	0	Unknown
																		0111B123	0	0.0068	0.0071	1.1373	0	32.6049	Unclassified_f_Peduoviridae
																		1010A59	0	4.5521	0.2186	23.0664	5.8089	0	Casadabanvirus
																		0919C101	0	32.9274	0.0662	0.3497	0.0482	0	Unclassified_f_Peduoviridae
																		1010A80	0	0.0693	0	26.21	0.0264	7.0281	Unclassified_f_Herelleviridae
																		0111A2	0	0	0	0	0	33.3262	Casadabanvirus
																		1026B17	0	0.8479	1.1483	6.4754	24.8537	0	Unclassified_f_Drexlerviridae
																		0919B162	0	9.4821	23.6362	0	0.188	0	Casadabanvirus
																		0919D176	0	0	31.6552	0.3841	1.1477	0	Unknown
																		0111E_41	0	25.5918	0.5266	5.1373	0.7676	1.1118	Unclassified_f_Casjensviridae
																		1010A210	0	2.6594	0.1112	27.7883	2.2683	0.2768	Unknown
																		0111B151	0	0	0.2518	28.2469	0.865	3.4483	Unclassified_f_Peduoviridae
																		0905B17	0	31.9383	0.524	0.1311	0	0.0251	Casadabanvirus
																		0905A125	0	27.2936	0	0.9909	0.533	3.718	Wizardvirus
																		0919B36	0	3.249	0.7	8.2943	20.202	0	Unclassified_f_Arenaviridae
																		0829B171	0	0.4444	0.3483	0.2359	0.0423	31.3658	Unknown
																		1026A182	0	10.5337	0	8.0291	11.8955	1.9712	Unknown
																		0912E_116	0	0	31.4834	0.1463	0.7539	0	Unknown
																		1023E_34	0	24.3501	2.3729	4.4737	1.067	0	Unclassified_f_Mesyanzhinovviridae
																		0829C273	5.7793	3.201	0.0452	11.4651	11.7274	0	Unknown
																		0912E_36	0	2.788	1.5027	9.8977	17.8909	0	Casadabanvirus
																		0919D70	0	31.0453	0.6959	0.1741	0.117	0.0333	Casadabanvirus
																		0905A153	0	28.4053	3.4295	0.0481	0.0431	0	Unknown
																		1010A65	0	2.7536	0	21.4508	0	7.631	Unknown
																		0829C158	13.5689	4.6685	0.1712	7.1665	6.2373	0	Unknown
																		1026B219	0	10.77	0.1639	9.1492	9.7944	1.7685	Unknown
																		0111D86	2.0994	27.76	0.6294	0.8009	0	0.3407	Casadabanvirus
																		0905C19	0	29.0985	0.6518	0.1728	1.6832	0	Unclassified_f_Peduoviridae
																		1010A33	0	0.6657	0.2656	28.1356	1.2904	1.118	Triavirus
																		1026A144	0.3132	0.1172	1.0411	2.8377	27.1348	0	Unclassified_f_Peduoviridae
																		1026A49	0	0	1.4388	2.1053	27.8741	0	Unknown
																		0905A147	0	30.7871	0.1854	0.3769	0	0.0577	Unclassified_f_Inoviridae
																		1010A130	0	0.2671	0.0698	20.7316	10.3221	0	Unknown
																		1026A79	0	0	0.7994	0.7581	29.7822	0	Unknown
																		0919A31	0.4585	2.7737	27.1025	0.3158	0.5009	0	Casadabanvirus
																		1026B201	0.1808	5.2099	14.8832	6.107	4.6631	0	Unknown
																		0912E_118	0	1.5071	0.746	4.6831	24.0716	0	Unknown
																		0919A69	0.1736	3.6392	26.1452	0.4693	0.4454	0	Unclassified_sf_Gclasvirinae
																		1026A116	0	1.9374	1.0563	10.7694	16.903	0	Casadabanvirus
																		1026A63	4.183	1.2524	2.0721	4.7875	18.1606	0	Casadabanvirus
																		0111A9	0	0	0	0	0	30.4482	Unknown
																		1010A169	0	0	0	17.6763	9.9177	2.8027	Unknown
																		0912E_17	0	28.0267	1.9487	0.0308	0.1103	0	Casadabanvirus
																		0111B149	0	0	0.0589	24.8857	1.287	3.7747	Unknown
																		0919B2	0	0.8266	22.9406	0.7022	5.4944	0	Casadabanvirus
																		1023E_193	0	23.2844	2.3963	3.2967	0.9851	0	Unknown
																		0912E_111	0	29.8984	0	0	0	0	Unknown
																		0919B66	0	2.046	1.2726	7.9454	18.6043	0	Unclassified_f_Arenaviridae
																		0111A50	0	0	0	0.0719	0	29.5794	Unknown
																		0919A5	0	0	22.2937	0.7108	6.6331	0	Unclassified_f_Peduoviridae
																		1010A191	0	5.3044	0.2464	18.9256	5.1167	0	Casadabanvirus
																		0905A128	0	28.2789	1.2522	0	0	0	Unknown
																		0829B182	0	19.8094	2.789	5.1896	1.5357	0.1543	Unknown
																		1026A55	1.7397	1.9532	1.9438	3.8123	19.9032	0	Unclassified_f_Mesyanzhinovviridae
																		1010A122	0	8.2023	0.5156	18.7819	1.8082	0	Unclassified_f_Casjensviridae
																		1010A77	0	0	0.2398	26.651	1.036	1.1516	Unclassified_sf_Bronfenbrennervirinae
																		0919A43	0	0	28.3064	0.0513	0.7055	0	Unclassified_f_Casjensviridae
																		1023E_225	0	21.3457	3.5977	3.259	0.824	0	Unknown
																		0919A165	0	2.2115	23.5301	1.9641	0.8421	0.4577	Unclassified_f_Peduoviridae
																		0919C49	0	27.4431	0.1361	0.3043	0.0165	1.0452	Casadabanvirus
																		0919A84	0	0.159	28.1585	0.2701	0	0.2585	Casadabanvirus
																		0912E_139	0	26.6373	1.8591	0.3268	0	0	Unknown
																		1026B213	0	4.075	0	22.4613	1.7682	0.3699	Unknown
																		1026B199	0	0.4191	2.518	4.2973	21.4159	0	Pbunavirus
																		0111A96	0	0	0	0	0	28.4931	Unknown
																		0919A18	0	2.3689	25.4005	0.0592	0.2189	0	Unclassified_sf_Hendrixvirinae
																		0111A35	0	0	0.0637	0	0.5494	27.2993	Unclassified_f_Peduoviridae
																		0111B146	0	0	0.3249	23.3242	1.3022	2.9578	Unknown
																		0111A32	0	0	0.0572	0	0.1669	27.6196	Unknown
																		1026A194	0	1.8288	0.1124	10.601	13.5176	1.7495	Unknown
																		1023C25	0	0.0456	0	1.1631	0.0087	26.4599	Unclassified_f_Peduoviridae
																		0912D214	0	0.119	4.1648	13.4925	9.8756	0	Unknown
																		1026B148	0	0	2.4412	11.4112	12.1114	1.5197	Unknown
																		0919B187	0	0.8789	25.1987	0.1867	1.2131	0	Unclassified_sf_Dolichocephalovirinae
																		1023C46	0.0482	10.2619	14.8792	1.4785	0.6455	0.1173	Casadabanvirus
																		0912E_3	5.7262	5.5387	0.1729	9.1593	6.7319	0	Casadabanvirus
																		0111E_3	0.7195	7.3274	0.5175	17.0077	0.3771	1.3011	Casadabanvirus
																		1010A96	0	0	0	23.7693	3.1674	0.2894	Unknown
																		1023E_110	0	9.7016	1.1114	5.3768	8.2969	2.6662	Unknown
																		1010A126	0	0	0	27.0751	0	0	Unclassified_sf_Dolichocephalovirinae
																		1010A27	0	0	0	26.9774	0.0167	0.0286	Unclassified_f_Peduoviridae
																		0919A86	0	0.1698	24.6163	0.5048	1.7131	0	Unknown
																		1026B37	0	5.8841	1.8869	4.2581	14.9248	0	Unclassified_f_Peduoviridae
																		0111D39	0	0	0	0.7866	0	25.6957	Unknown
																		0111C25	0	0.5648	0.0354	21.9925	3.5783	0.2057	Casadabanvirus
																		1026A57	0	0	0.7981	13.1384	12.4323	0	Montyvirus
																		0111C37	0.1632	12.4022	3.3518	8.7063	1.4772	0.2186	Casadabanvirus
																		1010A186	0	2.6585	0	18.4107	5.0173	0.1504	Casadabanvirus
																		0919A104	0	3.2206	22.1726	0.3621	0.3607	0	Unknown
																		0829B129	8.098	17.3177	0.4524	0	0.2473	0	Unclassified_sf_Weiservirinae
																		1010A129	0	5.9439	0.138	14.8115	5.2055	0	Unknown
																		0919B73	0	8.0238	12.8867	2.7448	2.4401	0	Unknown
																		1026A127	0.5006	0.281	1.0768	7.918	16.158	0	Unknown
																		1023C72	0	2.4473	0.7307	11.1498	11.1047	0.3032	Unknown
																		0111A109	0	0	0	0	0	25.7191	Unknown
																		0111A26	0	0	0	0	0	25.7145	Unknown
																		0912E_67	1.9538	23.3488	0.3566	0	0	0	Unknown
																		0111A16	0	0	0	0	0	25.6461	Unknown
																		1010A118	0	3.4086	0.3124	17.5007	4.4174	0	Casadabanvirus
																		1026A117	0	0.342	0.3127	3.3413	21.5532	0	Unclassified_sf_Dolichocephalovirinae
																		1010A180	0	3.3422	0	17.9817	4.1572	0	Unclassified_f_Peduoviridae
																		0912E_138	0	24.118	0.8177	0.5083	0	0	Unknown
																		0111B157	0	0	0.1986	21.6741	1.0131	2.4726	Unknown
																		1026B101	0	7.118	1.7165	8.1109	8.131	0	Unclassified_sf_Sepvirinae
																		1010A78	0	0	0	22.5357	2.2836	0.2217	Unknown
																		0111C136	0	0	0	0	0.0121	24.9761	Casadabanvirus
																		1010A158	0	0	0.3869	21.1886	1.022	2.348	Unknown
																		1026B207	0	0.6742	20.2382	1.7702	1.9603	0.2392	Unknown
																		1026A121	0	0.4356	1.1379	2.8122	20.4335	0	Unknown
																		1026A155	0	0.2351	0	8.6862	15.8869	0	Unknown
																		0919A136	0	6.3647	17.9453	0.102	0.3658	0	Unclassified_sf_Hendrixvirinae
																		0905C135	0	24.4425	0.2943	0	0	0	Unknown
																		0919A125	0	0	24.6761	0	0	0	Unknown
																		1010A173	0	2.8242	0	17.7717	4.0625	0	Unclassified_f_Peduoviridae
																		0829C185	23.4394	1.1319	0	0	0	0	Unclassified_f_Peduoviridae
																		1010A171	0	1.8085	0	15.0647	0	7.5817	Unknown
																		0919A110	0	0	24.197	0	0.154	0	Unclassified_f_Chaseviridae
																		0111A11	0	0	0	0	0.0832	24.2324	Unknown
																		1023C220	0	5.8321	10.841	4.6209	2.9894	0	Unclassified_f_Mesyanzhinovviridae
																		0829C226	24.2286	0	0	0.0458	0	0	Unknown
																		0919B13	0.0953	2.3349	16.5767	1.128	4.0381	0.0812	Casadabanvirus
																		0919D247	0	0.4718	0	13.1756	8.7574	1.8414	Unknown
																		1010A146	0	1.6573	0	16.472	0	6.0912	Unknown
																		0111E_68	0	11.8492	5.7489	3.2632	3.3219	0	Unclassified_sf_Dolichocephalovirinae
																		0111A108	0	0	0	0.0884	0	24.022	Unknown
																		0919A92	0	0	23.0854	0.1427	0.8636	0	Unknown
																		1026A113	0	0	0.5762	5.5128	17.959	0	Unknown
																		1010A123	0	0.7426	0	18.0328	0	5.1532	Unknown
																		1023C37	0	0.044	0	0.5483	0	23.3021	Unknown
																		0905C7	0	22.7789	0.5072	0.1529	0.3696	0	Unclassified_f_Peduoviridae
																		0111D66	0	0	0	16.8762	0	6.9319	Unclassified_f_Closteroviridae
																		1026A62	0	0	0.6429	7.9261	15.2258	0	Unknown
																		1010A113	0	2.1456	0	21.5842	0	0	Unclassified_sf_Gracegardnervirinae
																		1010A163	0	1.4036	0	16.7329	0	5.4784	Unknown
																		0829B128	0	23.1509	0.463	0	0	0	Unclassified_sf_Dolichocephalovirinae
																		1010A196	0	0.1249	0.1958	20.0812	1.4268	1.747	Unknown
																		1026B33	0	0.2899	19.2829	0.5418	3.411	0	Unclassified_f_Peduoviridae
																		0919A32	0	0	23.0098	0.0371	0.4658	0	Unclassified_f_Peduoviridae
																		0111A112	0	0	0	0	0	23.478	Unknown
																		1010A209	0	0	0.107	21.7526	0.312	1.266	Unknown
																		1026B147	0	1.2516	1.9151	5.9616	14.2627	0	Casadabanvirus
																		0912E_127	0	23.3908	0	0	0	0	Unknown
																		1010A217	0	0	0	14.1552	5.4448	3.7669	Unknown
																		1010A198	0	0	0	13.9128	7.4169	1.9543	Unknown
																		0111A51	0	0	0	1.4343	0	21.8182	Casadabanvirus
																		0905E_44	0	6.2746	15.9704	0.9169	0.0538	0.0262	Casadabanvirus
																		0111A114	0	0	0	0	0	23.1802	Unknown
																		0829C57	6.8993	14.6877	1.4597	0.0719	0	0	Unclassified_f_Peduoviridae
																		1026D148	0	0.4739	19.2523	0.4026	2.9775	0	Unknown
																		0829C90	22.6069	0.2383	0	0.0759	0	0	Casadabanvirus
																		0912D241	0	22.7352	0.1809	0	0	0	Unknown
																		0829C51	22.84	0.0387	0	0	0	0	Unknown
																		1026D82	0	0.4422	0	17.7641	1.732	2.8768	Casadabanvirus
																		1023E_100	3.1379	19.118	0.1963	0.0399	0.2683	0	Unclassified_f_Casjensviridae
																		0111A104	0	0	0	0	0	22.7001	Unknown
																		0919B53	0	8.6136	9.9237	2.6891	1.4595	0	Casadabanvirus
																		1010E_138	0	9.4974	9.0788	0.6418	3.4109	0	Unknown
																		0912E_164	0	1.6546	0.3242	10.1026	10.5135	0	Unknown
																		1026D91	0	0	0	20.3637	2.2275	0	Unknown
																		0111B42	6.9586	14.0176	0.0336	1.3246	0.1836	0	Unknown
																		0111A15	0	0	0	0.4859	0	22.0276	Unknown
																		1010B81	0	10.9242	7.1726	1.1087	3.2762	0	Casadabanvirus
																		0829C150	22.4667	0	0	0	0	0	Unclassified_f_Casjensviridae
																		1010A135	0	0	0	14.1501	8.2669	0	Unclassified_f_Chaseviridae
																		1010D52	0	8.6227	2.1883	4.0602	6.4727	1.0577	Unclassified_f_Adenoviridae
																		0111A99	0	0	0	0	0	22.189	Unknown
																		0919A116	0	0	21.5575	0	0.303	0.2958	Casadabanvirus
																		0905E_98	0	21.9099	0.2223	0	0	0	Casadabanvirus
																		0829B149	0	21.9542	0.0517	0.0105	0.0094	0	Unclassified_f_Peduoviridae
																		1026B77	0	3.9235	0.6331	8.8227	8.5902	0	Unclassified_sf_Sepvirinae
																		0111A56	0	0	0	0	0	21.7619	Unknown
																		1026B184	0	0.6741	0.2935	4.5332	16.2126	0	Unknown
																		0919B49	0	0.749	17.3286	0.3535	3.264	0	Casadabanvirus
																		0919A60	0	0.9353	16.9745	0.2119	3.4903	0	Unclassified_f_Casjensviridae
																		0919A94	0	0	20.6654	0	0.0327	0.839	Casadabanvirus
																		1010A132	0	0	0	19.6607	1.5883	0.2626	Unknown
																		0111A59	0	0	0	0.9883	0	20.454	Unknown
																		0111B3	0	0.0743	0	0	0	21.3512	Unknown
																		0919A105	0	10.1803	4.4579	2.3062	4.4301	0	Unclassified_sf_Hendrixvirinae
																		0905D139	6.8382	13.1445	1.1548	0	0.1772	0	Unclassified_f_Kyanoviridae
																		0905B85	0	0	18.8196	0.0864	2.4021	0	Unknown
																		0919B7	0	0.3026	19.06	0.2045	1.7179	0	Casadabanvirus
																		0905B13	0	21.1431	0.1396	0	0	0	Casadabanvirus
																		0111E_129	0	0	0	0	0	21.281	Casadabanvirus
																		0905E_17	8.3692	12.4203	0.3386	0	0	0	Unknown
																		1026B20	0	1.1401	1.3961	11.6296	6.939	0	Unknown
																		0111A61	0	0	0	0.0518	0	21.0106	Unknown
																		0111A106	0	0	0	0.4817	0	20.5357	Unknown
																		0912D237	0	20.0834	0.9106	0	0	0	Unknown
																		0905B120	0	18.9451	1.0941	0.1271	0.3417	0.4108	Unclassified_sf_Vequintavirinae
																		0111A97	0	0	0	0	0	20.8434	Unknown
																		0829B13	0	20.6298	0.2098	0	0	0	Unclassified_sf_Hendrixvirinae
																		0912D20	0	0	7.1419	11.0474	1.7707	0.825	Unknown
																		1010A141	0.2033	0.0761	0	19.4528	0.3476	0.6434	Unknown
																		0111A102	0	0.0725	0.1136	0.2463	0	20.1328	Unknown
																		1010B91	0	1.5375	0.2869	5.7374	12.8793	0	Unknown
																		0919A91	0	0	19.2076	0	1.0472	0	Unknown
																		0829C70	20.2184	0	0	0	0	0	Unknown
																		0829C211	20.1336	0	0	0	0	0	Unknown
																		0111B144	0	0	0	0	0	20.0707	Unknown
																		0829C289	19.4465	0.5776	0	0	0	0	Unknown
																		0919A134	0	1.6451	18.3574	0	0	0	Unknown
																		0111A5	0	0	0	0.0995	0	19.8848	Unknown
																		0905B105	0	19.6017	0.2424	0	0	0	Unknown
																		0111B161	1.1374	5.9592	2.3352	5.6048	4.6193	0.1385	Unclassified_sf_Vequintavirinae
																		0111A88	0	0	0	0	0	19.7607	Unknown
																		1010E_11	0	14.4486	0.1324	4.881	0.2574	0	Unknown
																		0905C181	0	0.0455	17.4602	0.1064	2.0889	0	Unclassified_f_Casjensviridae
																		1010A79	0	0	0	17.9899	1.3538	0.247	Unclassified_f_Peduoviridae
																		0111B108	0	13.9113	0.5723	3.3499	0.1251	1.5677	Unclassified_f_Peduoviridae
																		0905C145	19.4721	0	0	0	0	0	Obolenskvirus
																		0919A161	0	0	16.5886	1.6071	1.1588	0	Unknown
																		0829B4	0	19.1066	0.2266	0	0.02	0	Unclassified_f_Autographiviridae
																		0111A55	0	0	0	0	0	19.3118	Unknown
																		0111D24	0	5.749	8.2317	3.8135	1.3414	0.1751	Unclassified_sf_Queuovirinae
																		0919C12	0	3.9819	9.2137	4.6391	1.4729	0	Unknown
																		1010A190	0	0	0	15.5011	3.798	0	Unclassified_sf_Gracegardnervirinae
																		1010A157	0	0	0	18.3792	0.9076	0	Unknown
																		0111A100	0	0	0	0	0	19.2306	Unknown
																		0912E_197	0	7.0413	6.9045	3.8922	1.2488	0.1255	Unknown
																		0829C151	12.5245	6.1418	0.5067	0	0	0	Unknown
																		0829B100	3.9629	15.0162	0.1937	0	0	0	Unknown
																		1026B49	0	0	11.1493	4.1832	2.3629	1.4324	Unknown
																		1010B86	0	0	0.2791	4.7654	14.0772	0	Casadabanvirus
																		0905A1	0	5.4392	11.7584	0.5947	1.3119	0.0095	Unclassified_sf_Hendrixvirinae
																		1010A137	0	1.761	0.1533	15.9879	1.1175	0	Unknown
																		0919B137	0	3.3027	9.8229	3.5251	2.2894	0	Unknown
																		1026B65	0	0.3093	0.1886	3.1533	15.2334	0	Casadabanvirus
																		1026B114	0	0.9034	14.279	0.064	3.612	0	Unknown
																		0919C232	0	3.5816	0.117	6.9409	7.3729	0.8009	Unknown
																		1010A142	0	0	0	16.2285	0.9055	1.6501	Unknown
																		0905C140	0	16.4535	0.2219	1.9388	0.0808	0.0691	Unknown
																		0919D89	0	0.3621	15.1661	0.1538	3.0331	0	Unclassified_f_Casjensviridae
																		1026B14	0	18.3538	0.1698	0.1052	0.053	0	Unclassified_f_Inoviridae
																		0912E_71	0	17.5638	0.9675	0.1348	0	0	Unknown
																		0919B6	0	0.3842	13.8153	0.754	3.6973	0	Unclassified_sf_Sepvirinae
																		1026A190	0	1.364	0.4072	2.7726	14.097	0	Unknown
																		0829C153	18.6158	0	0	0	0	0	Unknown
																		0829B150	0	18.5532	0.0596	0	0	0	Casadabanvirus
																		1010A5	0	0	0	18.5412	0	0	Unknown
																		0905B12	0	18.4685	0.0663	0	0	0	Casadabanvirus
																		0111C82	0	4.9521	1.4505	9.5291	2.5999	0	Casadabanvirus
																		1010A206	0	0	0	18.4833	0	0	Unknown
																		1026B88	0	0.1251	0.2288	2.7371	15.3179	0	Casadabanvirus
																		1026A114	0	0.5083	0.2656	1.9429	15.6113	0	Unknown
																		0829C247	0	18.1814	0.1226	0	0	0	Unknown
																		0912E_132	0	17.2861	0.7119	0.2894	0	0	Unclassified_f_Mesyanzhinovviridae
																		0912E_180	0	17.1221	1.1106	0	0	0	Unknown
																		0829C36	9.2509	8.8282	0.0603	0.049	0	0	Unknown
																		0905B111	0	18.1448	0	0	0	0	Unknown
																		0912D174	0	8.4857	5.8097	3.2315	0.52	0	Casadabanvirus
																		1026B104	0	0	0	0.3293	0	17.6981	Unknown
																		0912E_53	0	10.4007	0.0849	3.5031	3.9912	0	Unclassified_f_Peduoviridae
																		0111A86	0	0	0	0	0	17.9645	Unknown
																		0912E_193	0	7.4847	6.4923	3.2623	0.5961	0.1273	Unclassified_f_Mesyanzhinovviridae
																		1026B59	0	0	8.5129	5.2371	2.6827	1.4959	Unknown
																		1023E_173	7.4586	10.0686	0.1563	0	0.0759	0	Unknown
																		0829C192	17.1639	0.5752	0	0	0	0	Unknown
																		1010A156	0	0	0.0954	17.1327	0.4865	0	Unknown
																		0829B34	0	17.535	0.1527	0	0	0	Casadabanvirus
																		0919A108	0	0	17.3237	0	0.2988	0	Unclassified_f_Peduoviridae
																		1003C45	0.3452	11.5283	2.3284	2.0849	1.2296	0.084	Casadabanvirus
																		0905C16	0	17.4684	0.1131	0	0	0	Unclassified_f_Peduoviridae
																		0919A80	0	2.1765	15.1755	0.1275	0.0572	0	Unclassified_f_Autographiviridae
																		0111E_87	0	8.4914	4.1902	2.3711	2.425	0	Unclassified_sf_Dolichocephalovirinae
																		1026B11	0.4365	6.6163	6.1102	2.5963	1.6173	0	Unclassified_f_Casjensviridae
																		0919B115	0	8.5206	5.4115	1.9656	1.4264	0	Casadabanvirus
																		1010A183	0	1.6956	0	12.9159	2.6687	0	Unknown
																		0111A93	0	0	0	0	0	17.2497	Unknown
																		0912D228	0	0	12.6177	1.2585	0.1391	3.1947	Unclassified_f_Peduoviridae
																		0111D63	0	0.2342	0.0204	0.2652	0	16.6553	Unknown
																		1010A202	0	0	0.0418	14.6773	0.6708	1.7712	Unknown
																		0905D67	0	16.8706	0.2483	0	0	0	Unknown
																		0919A113	0	1.0645	16.0188	0	0	0	Unclassified_sf_Arquatrovirinae
																		0919D234	0	0.0281	11.5044	1.5746	0.2406	3.6448	Unclassified_f_Peduoviridae
																		1023E_114	0	4.8777	1.0922	4.4396	5.0208	1.5342	Unknown
																		0905B39	0	16.519	0.2039	0.221	0	0	Casadabanvirus
																		1010D107	0	3.6769	0.9346	3.1236	4.5407	4.6545	Unclassified_f_Mesyanzhinovviridae
																		0111A69	0	0	0	0.1254	0	16.8002	Unknown
																		0905D88	0	7.5874	8.6776	0.3223	0.2568	0.0548	Casadabanvirus
																		0111B7	0	13.676	0.2748	2.1597	0.3338	0.4182	Unknown
																		0905E_26	0	4.147	12.017	0.5913	0.0859	0	Unclassified_f_Peduoviridae
																		0111B155	0	0	0	0	0	16.8287	Unknown
																		0111A91	0	0	0	0	0	16.7906	Unknown
																		0919B72	0	5.6035	11.1201	0	0.041	0	Casadabanvirus
																		1026B212	0	0	0	0.3846	0	16.3741	Unknown
																		0111C139	0	12.4482	0.3935	1.844	0.7422	1.268	Unknown
																		0111A111	0	0	0	0.2952	0.0882	16.2756	Unknown
																		1026A141	0	6.6497	1.8708	2.5638	5.5704	0	Unknown
																		0111C29	0.1283	7.2239	2.5455	5.8615	0.7493	0.0156	Casadabanvirus
																		1026A195	0	0.2225	0	1.134	15.164	0	Unknown
																		1023E_80	6.3665	9.8201	0.2523	0.0137	0.0245	0	Unknown
																		1026B218	0	0	0	0.3552	0.1592	15.9141	Unknown
																		0905B114	0	0	12.7106	0.8397	2.8205	0	Unclassified_f_Casjensviridae
																		0111A7	0	0	0	0.1957	0	16.1383	Unknown
																		0919A112	0	0	16.0085	0	0.3111	0	Unclassified_f_Peduoviridae
																		1010A109	0	0	0	16.2029	0	0	Unknown
																		1010A153	0	0	0	16.0724	0.0686	0	Unknown
																		1010A162	0	0	0	11.4739	4.6269	0	Unknown
																		0912D238	0	15.6241	0.314	0.0365	0.0654	0.0558	Unknown
																		0111A76	0	0	0	0.1482	0.2657	15.6593	Unknown
																		1010B94	0	0	0	4.8476	5.2542	5.8718	Unknown
																		1010E_76	0	0.6414	7.7915	0.5676	5.6985	1.2517	Unknown
																		0111E_59	13.1371	2.6138	0	0.0264	0	0.1619	Casadabanvirus
																		0111A80	0	0	0	0	0	15.9172	Unknown
																		0829C252	0	15.6353	0.1916	0	0.0093	0	Unclassified_f_Casjensviridae
																		1026D27	0	9.679	4.8534	0.6524	0.4456	0.1903	Casadabanvirus
																		1026B123	0	1.7686	0.2411	8.9818	4.7725	0	Unclassified_f_Peduoviridae
																		0912D131	0	6.682	5.7924	2.9995	0.2891	0	Unclassified_sf_Gracegardnervirinae
																		0919A103	0	0.3826	12.7951	0.0813	2.4768	0	Unknown
																		0905E_45	0	3.6424	11.452	0.4795	0.1135	0	Unclassified_f_Casjensviridae
																		1026B205	0	0.5426	11.9638	2.0973	0.8058	0.1765	Unknown
																		0905B119	0	15.4969	0.082	0	0	0	Unclassified_f_Peduoviridae
																		1026A186	0	3.4716	0	7.1931	4.9007	0	Unknown
																		0912D231	0	5.8308	5.9996	3.2667	0.4359	0	Unknown
																		0111A105	0	0	0	0	0	15.5282	Unknown
																		1010B17	0	2.5692	1.0809	4.2234	7.6103	0	Unclassified_sf_Hendrixvirinae
																		0919B197	0	0.3436	13.8256	0.2433	1.0032	0	Unknown
																		0919A122	0	0	15.119	0	0.1682	0	Unclassified_f_Peduoviridae
																		0905D43	0	14.9587	0.2995	0	0	0	Unclassified_sf_Dolichocephalovirinae
																		0919D62	0	0.6164	11.0985	0.2417	3.2317	0	Unclassified_f_Casjensviridae
																		1026B208	0	0.2616	11.9592	1.8333	0.7719	0.2978	Unknown
																		0919B54	0	0	12.4647	0.0942	2.5326	0	Unclassified_f_Peduoviridae
																		1026B220	0	1.3083	6.5507	0.2778	5.6457	1.2766	Unknown
																		1010A211	0	0	0	15.0391	0	0	Unknown
																		0912D44	0	5.0077	6.6518	2.8161	0.4297	0.0918	Obolenskvirus
																		1026B168	0	0.5281	0.1656	6.8646	7.4006	0	Unknown
																		0905E_91	0	2.7216	11.8934	0.3153	0	0	Unknown
																		0111A92	0	0	0	0	0	14.8684	Unknown
																		0111B17	0	0	0	0	0	14.8533	Unknown
																		1010A201	0	0	0	14.8486	0	0	Unknown
																		1023C144	0	2.2672	0.4607	6.5002	5.3235	0.2458	Casadabanvirus
																		0111A12	0	0	0	0.0934	0	14.6611	Unknown
																		0111A78	0	0	0	0	0	14.7074	Unknown
																		0905B19	0	14.1701	0.4824	0	0	0.0522	Casadabanvirus
																		0905D19	0	14.4782	0.1887	0	0	0	Casadabanvirus
																		0905B51	0	14.4513	0.0808	0	0	0	Unknown
																		1003C157	0	4.5902	5.5111	3.1527	1.2644	0	Triavirus
																		1010E_104	0	11.5578	0.671	1.5	0.6112	0	Casadabanvirus
																		0829C53	10.8208	0.3573	0.2697	1.3322	1.5268	0	Casadabanvirus
																		0829C248	0	0	0	13.9819	0.3156	0	Unknown
																		1026A123	0	0	1.3168	0	12.9712	0	Unclassified_sf_Hendrixvirinae
																		0905B53	0	14.1768	0.081	0	0	0	Unclassified_f_Peduoviridae
																		1026A133	0	0	1.0395	0.4829	12.734	0	Unknown
																		0905E_10	0	14.2357	0	0	0	0	Unclassified_sf_Dolichocephalovirinae
																		0829C157	3.5266	10.5585	0	0	0	0	Unknown
																		0111A75	0	0	0	0	0	13.9896	Unknown
																		0912E_177	0	0.7028	0.1836	8.5082	4.5942	0	Casadabanvirus
																		1026A126	0	0	0.3773	0.8052	12.7865	0	Unknown
																		0912D212	0	13.9366	0	0	0	0	Unknown
																		1026B209	0	0	0	0.1467	0	13.7077	Unclassified_sf_Weiservirinae
																		0912D135	0	13.6304	0.1656	0	0	0	Unknown
																		0111B27	0	10.4781	0.03	2.3046	0.481	0.4669	Casadabanvirus
																		1026B120	0	0	0.3218	8.6662	4.3389	0.4007	Unclassified_f_Peduoviridae
																		0919B100	0	0.33	11.2062	0.0841	2.0856	0	Unclassified_f_Peduoviridae
																		0905D11	9.1024	4.3769	0.1242	0.0168	0	0	Unclassified_sf_Hendrixvirinae
																		0111D31	0	0.1031	0	13.4347	0	0.0671	Unclassified_sf_Dolichocephalovirinae
																		1026B211	0	9.1704	0.99	2.7041	0.6637	0	Unknown
																		0111C49	0	6.8869	0.5046	5.5116	0.4317	0.1639	Casadabanvirus
																		1023E_44	0.0876	8.0564	3.7212	0.5848	0.156	0.7997	Unclassified_f_Casjensviridae
																		0111B129	0	0	0	0.0808	0.0334	13.2807	Casadabanvirus
																		0905B42	0	13.2697	0	0	0	0	Unclassified_sf_Dolichocephalovirinae
																		1023C139	0	10.6839	0	1.9521	0.3182	0.3106	Casadabanvirus
																		0905E_21	0	2.4299	10.7919	0	0	0	Unknown
																		1010A195	0	4.2014	2.5088	2.4984	3.9766	0	Unknown
																		0111A8	0	0	0	0.1963	0	12.9804	Unknown
																		0919A107	0	0	13.1293	0	0	0	Unknown
																		1023C143	0	9.2489	0	3.6345	0.2396	0	Unknown
																		1026B39	0	4.8553	5.1392	1.5833	1.5029	0	Casadabanvirus
																		1010B84	0	0.616	0.6974	1.6135	9.3434	0.8015	Unclassified_f_Casjensviridae
																		0912E_153	0	6.9465	0.4467	3.6315	2.0346	0	Unknown
																		1010D5	0	0.2285	0.0119	10.0805	2.6366	0.0892	Casadabanvirus
																		1010A12	0	0	0	12.824	0	0	Unknown
																		0905D127	0	4.5207	8.0983	0.0457	0.082	0	Casadabanvirus
																		1026B67	0.1419	5.5214	4.7434	1.5109	0.8086	0	Casadabanvirus
																		0829B125	0	12.6801	0	0	0	0	Unknown
																		0111A13	0	0	0	0	0	12.6729	Unknown
																		1026B216	1.0425	1.7557	5.8097	3.4386	0.4457	0	Unknown
																		0111C53	0	0	0	0	0	12.4404	Unknown
																		0111B164	0	0	0	10.1865	0.3914	1.8573	Unknown
																		0829B72	0	11.8394	0.232	0.3143	0	0	Unknown
																		0111E_165	0	1.5574	0	0.7088	0.1694	9.914	Unknown
																		1010A205	0	0.3501	7.3635	2.6398	1.7999	0	Unclassified_f_Peduoviridae
																		0919D60	0	0	9.7656	0.3494	2.0359	0	Unclassified_f_Casjensviridae
																		0111E_58	0	8.8755	0.0973	2.7417	0.4254	0	Casadabanvirus
																		0111B104	0	0	0	0	0	12.1385	Unknown
																		0919C157	0	0.9528	1.6428	7.3656	2.1405	0	Unclassified_sf_Gclasvirinae
																		0829C178	3.2293	8.7387	0.0971	0	0.0354	0	Montyvirus
																		1003C140	0.8768	1.7228	0.3858	7.3525	1.7181	0	Casadabanvirus
																		1010E_56	0	0	0	6.1798	0	5.8746	Unclassified_f_Peduoviridae
																		0829C73	10.9214	0.637	0	0.0451	0.4244	0	Casadabanvirus
																		0905B28	0	11.7891	0.222	0	0	0	Unclassified_f_Peduoviridae
																		0919B43	0	0.149	9.2851	0.2532	2.2697	0	Unknown
																		1010D7	0.0719	1.5332	2.7125	6.1698	1.3981	0.07	Unclassified_sf_Queuovirinae
																		0829C240	11.0107	0.9157	0	0	0	0	Unknown
																		1010E_137	0	0.4296	6.3413	0.4562	3.1899	1.3974	Unknown
																		0905C172	10.9339	0.8184	0	0	0	0	Unknown
																		1023C194	0	0	0	0	0	11.7251	Unclassified_f_Peduoviridae
																		0912D159	0	11.3092	0.0945	0.3074	0	0	Unclassified_sf_Sepvirinae
																		1010A187	0	0	0	11.5549	0	0.1513	Unknown
																		1026B87	0	0	0	8.6421	2.6569	0.3818	Unclassified_f_Peduoviridae
																		0829C168	11.6805	0	0	0	0	0	Unknown
																		1026B142	0	0	0.2219	5.8797	5.5296	0	Unknown
																		0111C131	0	7.3426	0	2.8218	0.8876	0.5307	Unknown
																		1023C222	0	0	0	0	0	11.5564	Unknown
																		0919D77	0	6.573	2.7358	0.9464	1.2938	0	Unknown
																		0919C111	0	2.1664	0.3651	2.1075	6.8919	0	Unclassified_f_Adenoviridae
																		0919B209	0	0.4831	8.814	0.3078	1.9009	0	Unknown
																		0919B45	0.1033	6.1086	5.131	0.0821	0.0294	0.0503	Casadabanvirus
																		0829C272	11.5033	0	0	0	0	0	Unknown
																		1010D139	0	0.027	0.0141	11.0612	0.0103	0.3866	Unknown
																		0912E_113	0	2.9045	0.2396	2.5648	5.7335	0	Unknown
																		0919D166	0	0.481	8.0417	0.1226	2.7837	0	Casadabanvirus
																		1010B34	0	0.8562	0.4474	2.5913	7.4988	0	Unknown
																		0111D143	0	9.0488	0.1139	1.2966	0.083	0.7801	Casadabanvirus
																		1010E_24	0	0	0	6.6568	0.0187	4.5293	Unknown
																		1026B76	0	2.769	5.5669	1.9432	0.9168	0	Casadabanvirus
																		0111B125	0	0	0	0.0328	0.0098	11.1096	Unclassified_f_Mesyanzhinovviridae
																		0905C108	0.4865	10.3781	0.0951	0.116	0	0	Unknown
																		0829B164	2.2313	1.357	0.4363	3.2366	3.7758	0	Unknown
																		1010A26	0	0	0.0648	7.572	3.0125	0.3628	Unclassified_f_Peduoviridae
																		0905B102	0	10.9239	0	0	0	0	Unknown
																		0829B107	0	10.7377	0.1503	0	0	0	Unclassified_f_Peduoviridae
																		0905E_4	0	10.8243	0.0608	0	0	0	Obolenskvirus
																		1023E_51	4.9404	3.2627	0.1563	1.7843	0.7144	0.0177	Casadabanvirus
																		0829C255	10.8444	0	0	0	0	0	Unclassified_f_Peduoviridae
																		0919B203	0	5.2223	5.4573	0	0.0904	0	Casadabanvirus
																		0905B68	0	10.4608	0.2756	0	0	0	Unknown
																		0912E_105	0	7.7716	0.1692	1.5474	1.1405	0	Casadabanvirus
																		0919C235	0	5.9109	0.6303	3.0743	0.9646	0	Unknown
																		0919D213	0	0.6993	7.7947	0.7921	1.2426	0	Unknown
																		0912E_14	0	0.8246	0.3811	3.2262	6.0741	0	Casadabanvirus
																		0919B68	0	3.7082	3.9281	2.0066	0.851	0	Casadabanvirus
																		1026B105	0	1.1277	0.8102	4.6103	3.9183	0	Casadabanvirus
																		0111D12	0	0.0363	0.0027	10.3633	0.0099	0.0337	Casadabanvirus
																		0905E_71	0	10.1169	0.2948	0	0.0307	0	Casadabanvirus
																		1003C210	0	0	0	0.186	0	10.2548	Unknown
																		1023C244	0	0	0	0	0	10.4376	Unknown
																		0919A109	0	3.3621	6.7167	0.336	0	0	Casadabanvirus
																		0912E_176	0	0.4552	0	4.5433	5.3727	0	Unknown
																		0829B102	0	10.2773	0	0	0	0	Unknown
																		0919D96	0	0.312	8.6718	0.1855	1.0691	0	Unclassified_f_Casjensviridae
																		1023C246	0	0	0	0	0	10.1251	Unknown
																		1023C251	0	0	0	0	0	10.1144	Unknown
																		1023E_158	9.9206	0.1768	0	0	0	0	Unknown
																		1010E_142	4.6806	5.1455	0.2288	0	0	0	Unknown
																		0905B106	0	9.8997	0.1189	0	0	0	Unknown
																		0905E_145	4.8202	5.0735	0.1178	0	0	0	Unclassified_sf_Weiservirinae
																		1023C205	0	1.8988	0.2089	2.8016	4.6806	0.3901	Unknown
																		0111B75	0	8.5379	0	0.7253	0.1084	0.6017	Unknown
																		0111B66	0	2.8836	0	6.8927	0.0861	0.0736	Casadabanvirus
																		0905E_187	0.3125	9.2396	0.3667	0	0	0	Unknown
																		1003C12	0.2366	8.3663	0.8481	0.3008	0.1573	0	Casadabanvirus
																		1023C101	0	0.1343	0.1403	1.3309	0.2045	8.0949	Unclassified_sf_Hendrixvirinae
																		1010E_167	2.6483	2.5603	0	0.9472	3.7423	0	Unknown
																		0111C120	0	0	0	0	0	9.8939	Unknown
																		0111D89	0	3.9476	0.2905	4.0856	1.5243	0.0362	Casadabanvirus
																		0111D27	0	0.567	0.1016	0.2339	0.0247	8.9149	Unknown
																		1010E_39	0	0	0	6.4532	0	3.3464	Casadabanvirus
																		0829B97	0	9.7637	0	0	0	0	Casadabanvirus
																		0829C266	9.3392	0.4139	0	0	0	0	Unknown
																		0111D49	0	5.6059	0.0558	3.5037	0.5794	0	Unclassified_f_Casjensviridae
																		1023C100	0	0	4.8409	2.7566	2.0451	0	Casadabanvirus
																		1026B136	0	2.3529	0.7025	1.8918	4.6717	0	Casadabanvirus
																		1026B35	0	0.1217	7.8547	0.181	1.4368	0	Unknown
																		0905D87	3.1507	6.2324	0.176	0	0.0321	0	Casadabanvirus
																		0111B56	0	0.1307	0.4325	8.0499	0.929	0.0283	Unclassified_f_Peduoviridae
																		1003C56	0	7.5586	0.6877	1.0063	0.315	0	Casadabanvirus
																		0905B73	0	7.1419	0.6219	1.089	0.6624	0	Unknown
																		0905D141	0	9.2163	0.2438	0	0	0	Unclassified_f_Peduoviridae
																		0919D27	0	0.4621	6.9529	0.3533	1.6098	0	Unclassified_sf_Hendrixvirinae
																		1023E_86	0	3.7043	0.6013	2.49	2.4239	0.1404	Unclassified_f_Adenoviridae
																		1023C31	0	0.1074	0.0561	3.2857	0.3222	5.4864	Unclassified_f_Peduoviridae
																		0829C9	6.0565	3.0566	0.0947	0.0165	0	0	Unclassified_f_Casjensviridae
																		1023C107	0	3.7658	2.7792	2.2393	0.3943	0	Casadabanvirus
																		1010A25	0	0.0606	4.1453	1.3351	3.5866	0	Unclassified_f_Mesyanzhinovviridae
																		0829C100	9.0996	0	0	0	0	0	Casadabanvirus
																		0919D206	0	1.3686	6.1974	0.0969	1.3462	0	Unknown
																		0919D116	0	0.2896	6.3545	0.1845	2.1225	0	Unclassified_sf_Queuovirinae
																		1026A115	0	0	1.628	2.8257	4.457	0	Unclassified_f_Peduoviridae
																		0919B10	0	0	0	4.3106	0.0843	4.4862	Unclassified_f_Peduoviridae
																		0111C81	0	0	0	7.5951	1.2836	0	Casadabanvirus
																		1023C250	0	0	0	0	0	8.7812	Unclassified_f_Peduoviridae
																		0905E_136	0	7.4923	0	1.0463	0.2345	0	Unclassified_f_Adenoviridae
																		1026B58	0	0	0	0.1617	0	8.5419	Unknown
																		0829B15	0	8.6114	0.0332	0	0	0	Unknown
																		0919B63	0	0.3856	0.0252	2.6206	5.5428	0	Unknown
																		1010E_18	0	0	0	8.2618	0	0.2909	Casadabanvirus
																		0111C159	0	0	0	0	0	8.5489	Unknown
																		1026B189	0	0	8.0429	0.0991	0.3996	0	Unknown
																		0912D40	0	3.5396	4.6758	0.1418	0.0254	0.1303	Unclassified_sf_Queuovirinae
																		0905E_16	8.5104	0	0	0	0	0	Unclassified_f_Inoviridae
																		0905C84	0	1.5636	0.5446	5.4237	0.8269	0.0565	Casadabanvirus
																		0905E_171	1.4508	5.8518	0.5359	0.1794	0.3905	0	Unknown
																		0919D31	0	0.2946	6.541	0.1251	1.4207	0	Fernvirus
																		1023C248	0	0	0	0	0	8.3791	Unknown
																		1010E_82	0	4.0405	0.0612	4.104	0	0.1524	Unknown
																		0111D40	0.1819	7.5774	0.0474	0.4914	0.0259	0.0295	Casadabanvirus
																		1010D84	0	0.2298	0.04	6.5389	1.3415	0.1993	Unclassified_f_Mesyanzhinovviridae
																		0111C71	0	0.3465	0	6.9913	1.0116	0	Unclassified_sf_Queuovirinae
																		1026B3	0	0.2074	6.1307	0.679	1.3193	0	Unclassified_f_Peduoviridae
																		1010B22	0	0	1.3292	1.1904	0.3448	5.4695	Unknown
																		0111C165	0	0	0	0	0	8.3323	Unknown
																		0919B91	0	0	6.3486	0.262	1.6674	0	Unclassified_sf_Hendrixvirinae
																		0829C103	7.5852	0.6759	0	0	0	0	Unclassified_f_Zobellviridae
																		1026B8	0	0	0	8.1588	0	0	Unclassified_f_Peduoviridae
																		0905E_12	2.9653	5.0863	0	0	0.0704	0	Unknown
																		0905C138	0	7.7982	0.1824	0	0.133	0	Unclassified_f_Inoviridae
																		1023C128	0	6.0216	0	1.482	0.3857	0.2197	Unclassified_sf_Queuovirinae
																		0829C124	8.0898	0	0	0	0	0	Unknown
																		0111C158	0	0	0	0	0	8.053	Unknown
																		0905B22	0	7.9018	0.1361	0	0	0	Unclassified_f_Casjensviridae
																		0829C249	0	7.8304	0	0	0.1807	0	Unknown
																		0111B130	0	0	0	0	0	8.0047	Unknown
																		0905E_173	0	7.8902	0.0887	0	0	0	Unclassified_sf_Dolichocephalovirinae
																		0919D85	0	0.1187	5.7702	0.4035	1.673	0	Unclassified_f_Mesyanzhinovviridae
																		1003C164	0	5.5272	1.444	0.8695	0.0779	0	Casadabanvirus
																		0905B15	0	7.5672	0.2563	0.0595	0.0267	0	Unknown
																		1023C242	0	0	0	0	0	7.8302	Unknown
																		0829B7	0	5.5653	0.3052	0.5376	1.3716	0.0422	Casadabanvirus
																		0111C74	0	0.1896	0	6.818	0.6497	0.1644	Casadabanvirus
																		0919A120	0	0	2.2345	3.7981	1.7764	0	Unknown
																		1026D22	0	1.2319	0.4643	1.3125	4.7832	0	Unclassified_f_Peduoviridae
																		0905E_126	7.7463	0	0	0	0	0	Unclassified_sf_Guernseyvirinae
																		0912E_76	0	5.9847	0.1787	0.7263	0.8247	0	Casadabanvirus
																		0111E_92	0.4443	5.5703	0.3475	0.9181	0.4115	0	Unclassified_f_Mesyanzhinovviridae
																		1010D47	7.1794	0.3524	0.046	0.0935	0.0168	0	Casadabanvirus
																		0912E_31	0	4.7287	0.4236	0.8608	1.0186	0.5977	Unclassified_f_Casjensviridae
																		0905E_8	0	7.4563	0.1712	0	0	0	Unknown
																		0829B76	0	7.4237	0.1651	0	0	0	Unknown
																		0111E_102	0	6.3817	0	0.6473	0.4352	0.1239	Unknown
																		0919B50	0	0.4188	5.427	0.4625	1.2758	0	Casadabanvirus
																		0829C6	5.2	0.3282	0.1225	0.6174	1.2677	0	Casadabanvirus
																		0111D136	0	0	0	0.09	0	7.4447	Unknown
																		0111E_104	0	0	0	7.506	0	0	Casadabanvirus
																		1010D40	0	2.478	3.7716	0.9	0.3555	0	Casadabanvirus
																		1026B64	0	0	5.7424	0.0645	1.6971	0	Unclassified_sf_Dolichocephalovirinae
																		1003C135	0	1.6166	1.7698	2.1908	1.0553	0.8513	Unknown
																		1023C200	0	2.4476	2.9669	1.0812	0.9692	0	Casadabanvirus
																		0912D223	0.619	0.859	1.6491	0.7625	1.1944	2.3608	Unclassified_f_Casjensviridae
																		0919B19	0	0.5588	5.3565	0.3195	1.1948	0	Casadabanvirus
																		0829C129	7.3339	0.0762	0	0	0	0	Unknown
																		0919D88	0	0	5.7304	0.4073	1.2095	0	Unknown
																		0111B119	0	4.8769	0	1.4147	1.0417	0	Unknown
																		0919D198	0	7.0371	0.2411	0	0	0	Unknown
																		0829C197	7.2716	0	0	0	0	0	Unknown
																		0905B71	0	7.2668	0	0	0	0	Unknown
																		0111C86	0	0	0	0.0681	0	7.1957	Pbunavirus
																		1023C247	0	0	0	0	0	7.2529	Unknown
																		0111D18	0	3.4347	0.1286	2.9814	0.6967	0	Casadabanvirus
																		0829B170	0	7.0893	0.0579	0.0941	0	0	Unclassified_sf_Dolichocephalovirinae
																		1023C105	0	5.8964	0	1.1241	0.1945	0	Unclassified_f_Inoviridae
																		0912D21	0	6.9221	0.2441	0.018	0.0243	0	Casadabanvirus
																		1010B45	0.3292	3.5113	0.9978	1.8316	0.258	0.2805	Unclassified_f_Mesyanzhinovviridae
																		0111D137	0	6.6793	0	0.3152	0	0.2069	Casadabanvirus
																		0111C63	0	0	0	0	0	7.1418	Unclassified_sf_Dolichocephalovirinae
																		0905D118	0	7.1324	0	0	0	0	Unknown
																		0829C97	7.0904	0	0	0	0	0	Unknown
																		1003C149	0	6.3265	0.5667	0.0768	0.1032	0	Casadabanvirus
																		0905C151	6.9621	0	0	0.1006	0	0	Unknown
																		1010B2	0	0	0	6.8296	0.0246	0.1894	Unclassified_f_Peduoviridae
																		0905B123	0	7.0357	0	0	0	0	Unknown
																		0919B28	0	0.0292	0.0153	2.3703	4.5723	0	Unclassified_f_Casjensviridae
																		1023E_190	4.5071	2.4739	0	0	0	0	Unknown
																		0905E_142	0	6.3584	0.5631	0	0	0	Unclassified_f_Casjensviridae
																		0905E_108	1.8829	5.011	0	0	0	0	Unknown
																		0912E_201	0	4.0299	0.2477	0.8559	1.7601	0	Unknown
																		0111C156	0	0	0	6.556	0.0717	0.2449	Unknown
																		1023C219	0	3.9145	0.1169	2.2803	0.5536	0	Unknown
																		0111C56	0	0	0	0	0	6.8559	Casadabanvirus
																		1023C14	6.6375	0.1035	0.1082	0	0	0	Unknown
																		0111C42	0	0	0	0	0	6.8457	Unclassified_sf_Dolichocephalovirinae
																		1010E_90	0	6.1359	0.2387	0.2218	0.2486	0	Casadabanvirus
																		0905C141	6.8426	0	0	0	0	0	Unknown
																		0912E_30	0	2.2773	0.083	2.7332	1.7444	0	Unclassified_f_Mesyanzhinovviridae
																		0829B79	6.4973	0.3354	0	0	0	0	Unknown
																		1023C230	6.3405	0	0	0.3024	0	0.1544	Unknown
																		1010B24	0	0.1745	5.1749	0.4633	0.9802	0	Unclassified_f_Peduoviridae
																		0111E_124	0	1.4073	0.8579	2.3412	2.0542	0.0763	Unclassified_sf_Dolichocephalovirinae
																		0111B96	0	0	0	0	0	6.7313	Unknown
																		0919B213	0	6.6729	0	0.052	0	0	Unknown
																		1010D55	0	5.9382	0.058	0.6129	0.1057	0	Casadabanvirus
																		1003C154	0	0.6614	2.5178	2.2876	1.2232	0	Casadabanvirus
																		1026A16	0	0	0.0176	0.1433	6.475	0	Unclassified_sf_Queuovirinae
																		0111C9	0	0.0233	0	0	0	6.601	Marthavirus
																		0111C8	0	3.8974	0.4167	0.5486	0.6928	1.0302	Unclassified_f_Casjensviridae
																		1026B221	0	0	5.2784	0.2358	1.0568	0	Unknown
																		0905C156	6.3396	0.226	0	0	0	0	Unknown
																		1026B180	0	0.7721	0.4611	3.6544	0.798	0.861	Unknown
																		0919D162	0	6.4677	0	0	0	0.0619	Unclassified_f_Mesyanzhinovviridae
																		0111D33	0	4.4595	0.1376	1.3274	0.5348	0.0228	Unclassified_sf_Queuovirinae
																		0912E_159	0	6.3234	0	0	0.1529	0	Casadabanvirus
																		0919D7	0	0.1367	4.987	0.0929	1.2184	0	Unclassified_sf_Sepvirinae
																		0829C76	6.1792	0.2151	0	0	0	0	Unknown
																		0912E_168	0	5.7883	0.3849	0.1341	0.0801	0	Casadabanvirus
																		0905D28	0	6.1675	0.0636	0	0.0155	0.1056	Unclassified_f_Casjensviridae
																		0829C114	5.8818	0.426	0	0	0	0	Unclassified_f_Inoviridae
																		0905C50	0.2971	5.8931	0.1162	0	0	0	Unclassified_f_Casjensviridae
																		0905B58	0	6.1335	0.1687	0	0	0	Unclassified_sf_Dolichocephalovirinae
																		0111B88	0	0	0	6.0879	0	0.1706	Unclassified_sf_Dolichocephalovirinae
																		0111B21	0	4.8254	0.3518	0.429	0.3418	0.292	Unclassified_f_Mesyanzhinovviridae
																		0912D42	0	4.5978	0	0.6608	0.2106	0.7646	Unknown
																		1023C215	0	1.4227	3.2021	0.5578	1.0418	0	Unknown
																		0829C179	6.2237	0	0	0	0	0	Unclassified_f_Mesyanzhinovviridae
																		0111B81	0	0	0	0.0778	0	6.1332	Unknown
																		0919B55	0	0.3066	4.6197	0.4776	0.7979	0	Casadabanvirus
																		1023E_57	0	4.752	0.1133	1.0836	0.1905	0.0434	Casadabanvirus
																		1010E_48	0	0.0504	0	5.9616	0	0.1311	Unclassified_f_Mesyanzhinovviridae
																		0111B153	0	0	0	0	0	6.1337	Unknown
																		1026B32	0	0.0564	4.3874	0.5745	1.0944	0	Unclassified_sf_Sepvirinae
																		1026B176	0	4.0006	1.8702	0	0.2405	0	Unknown
																		0919B126	0	0.1649	3.921	0.6305	1.3816	0	Unclassified_f_Peduoviridae
																		0905C105	0	0.446	0	5.6452	0	0	Unknown
																		0111E_55	4.979	0.0582	0.0304	0.2968	0.643	0.0758	Casadabanvirus
																		0829C107	5.919	0.1384	0	0	0	0	Unknown
																		0829C154	5.8906	0.1633	0	0	0	0	Unknown
																		1026B69	0	0	5.0056	0.4045	0.64	0	Unknown
																		1023E_107	0	0	0	5.5985	0.1149	0.3273	Unknown
																		1023C147	0	5.3459	0.0673	0.383	0.1471	0.0838	Unknown
																		0919B140	0	0.1698	4.0823	0	1.7462	0	Unknown
																		0829B70	0	5.3412	0.2294	0.2486	0.1672	0	Casadabanvirus
																		0905E_106	0	5.7305	0.2428	0	0	0	Unknown
																		0919C176	0	0	0	5.9655	0	0	Unknown
																		0919D90	0	5.7961	0	0.0513	0.1149	0	Casadabanvirus
																		0905B96	0	5.9161	0	0	0	0	Casadabanvirus
																		1026D140	0	1.1572	0.6596	3.1727	0.7211	0.2053	Unknown
																		0829C210	5.7859	0.1031	0	0	0	0	Unknown
																		0912D122	0	4.544	0.0778	0.9809	0.2836	0	Unknown
																		0111B5	4.938	0.924	0	0	0.0176	0	Unknown
																		0111E_82	0	0	0	5.7223	0	0.0974	Unknown
																		0905C174	0	5.32	0.4942	0	0	0	Unclassified_f_Casjensviridae
																		0111D80	0	1.8182	3.5001	0.2642	0.2186	0	Casadabanvirus
																		0111D119	0	0.7856	0	0.0742	0	4.9404	Pbunavirus
																		1010D10	0.1149	0.9606	0.3146	3.7697	0.1911	0.4477	Casadabanvirus
																		0905B74	0	5.5028	0.2924	0	0	0	Casadabanvirus
																		0111C85	0	0.1591	0	4.7312	0.6968	0.207	Unclassified_sf_Queuovirinae
																		0111B54	0	0	0	0.4366	0	5.3492	Casadabanvirus
																		0111B148	0	1.5685	1.1781	2.311	0.1866	0.5102	Unknown
																		0829B105	0	5.69	0	0	0	0	Unclassified_f_Casjensviridae
																		0829B60	1.2789	4.3758	0	0	0	0	Unknown
																		0905B98	0	5.648	0	0	0	0	Unknown
																		1023C88	0	0	0	0	0	5.5818	Casadabanvirus
																		1023C225	0	0	0	0	0	5.577	Unknown
																		0919B15	0.4858	1.7815	0.076	3.0886	0.0969	0.0118	Casadabanvirus
																		0829B144	0	5.5274	0	0	0	0	Unknown
																		1010D82	1.5979	0.598	0.1953	2.7941	0.2846	0	Unclassified_sf_Gracegardnervirinae
																		0829C149	4.9579	0.484	0	0	0	0	Unknown
																		0829C108	5.2766	0.1519	0	0	0	0	Unknown
																		1023C156	0	5.3947	0	0	0	0	Unknown
																		1023E_136	0	0	0.229	5.106	0.0477	0	Unknown
																		0829B75	0	5.2268	0.0815	0	0.0594	0	Unknown
																		1023C61	5.2748	0.0705	0	0	0.0179	0	Unknown
																		0111B34	0	4.1438	0	1.0501	0.0986	0.0459	Unclassified_sf_Dolichocephalovirinae
																		1023C212	5.3133	0	0	0	0	0	Unknown
																		0111E_12	0.1831	1.3839	1.4676	1.5074	0.4696	0.2852	Casadabanvirus
																		0829C204	5.2756	0	0	0	0	0	Unclassified_sf_Gracegardnervirinae
																		0919D174	2.9448	2.3043	0	0	0	0	Unknown
																		1023E_144	0	1.1632	0.4938	1.6057	1.8823	0.0946	Unknown
																		1026D17	0	0.1385	0.3256	1.5516	3.2104	0	Unclassified_f_Mesyanzhinovviridae
																		0111B142	0	0	0	0.0207	0	5.2053	Unknown
																		1026D96	0.3858	1.2993	1.9989	1.533	0	0	Casadabanvirus
																		0111D159	4.9607	0	0	0	0	0.23	Unknown
																		0829B120	0	3.6907	0.2269	0.9221	0.3307	0	Unknown
																		0905B9	0	2.0831	2.402	0.3661	0.3009	0	Casadabanvirus
																		1023C141	2.4828	2.6636	0	0	0	0	Unknown
																		0919C264	0	0.1948	0.1991	2.4961	2.0713	0.155	Unclassified_f_Peduoviridae
																		1003C107	0	3.4203	0.4811	0.9499	0.2505	0	Casadabanvirus
																		0111C16	0	0	0	0	0	5.0961	Casadabanvirus
																		0905E_170	0	5.0449	0	0.0493	0	0	Unknown
																		0111D22	0	0	0.0126	4.979	0.1007	0	Unknown
																		0905B124	0	4.8601	0.2116	0	0	0	Unknown
																		1026B183	0	0.9181	2.9983	0.975	0.1748	0	Casadabanvirus
																		1023C203	0	1.7788	2.0137	0.7555	0.4515	0	Casadabanvirus
																		1026D38	0.3633	1.5638	0	2.4547	0.6084	0	Casadabanvirus
																		0919D146	0	0.2793	3.5514	0.2373	0.8863	0	Unknown
																		0919C198	0	0	0	4.9459	0	0	Unknown
																		0111D106	0	0	0	0.2425	0.0544	4.6427	Unclassified_sf_Dolichocephalovirinae
																		0919B64	0	0.2063	4.0157	0.2191	0.4714	0	Unclassified_f_Casjensviridae
																		1010B76	0	0	0	0	0	4.9079	Unknown
																		1003C25	0.2081	0.7205	0.3154	3.4904	0.1335	0.038	Casadabanvirus
																		0905D110	0	4.8689	0	0	0	0	Unknown
																		0912E_10	0.0705	1.9796	1.1171	1.1379	0.5176	0.0258	Unclassified_sf_Queuovirinae
																		0912E_85	0	2.8717	0.1277	0.7526	1.0935	0	Casadabanvirus
																		0905D101	0	1.4469	1.9845	0.653	0.7576	0	Unknown
																		0905C165	0	4.8341	0	0	0	0	Unknown
																		0905C25	0	4.8298	0	0	0	0	Unclassified_f_Inoviridae
																		0919B125	0	0.1615	3.5013	0.2058	0.9223	0	Unclassified_f_Inoviridae
																		0905E_164	1.4326	1.4297	0.6536	0.1518	1.1228	0	Unclassified_sf_Queuovirinae
																		0919B61	0	0.2474	3.3344	0.3362	0.8665	0	Unclassified_f_Peduoviridae
																		1023E_170	3.1547	1.3774	0	0.2089	0	0	Unclassified_f_Mesyanzhinovviridae
																		0919B107	0	0	4.0738	0.0608	0.5992	0	Casadabanvirus
																		0905E_175	0	4.7086	0	0	0	0	Unclassified_f_Inoviridae
																		1026A158	0	0	0	2.7594	1.9436	0	Unclassified_f_Inoviridae
																		0919D17	0.0463	1.9237	1.639	0.6552	0.4157	0.0225	Casadabanvirus
																		1023E_64	0	0	0.0927	4.531	0.0601	0	Unknown
																		1026B206	0	0.1162	3.4003	0.3455	0.7965	0	Unknown
																		1010D122	0	2.1637	0.833	0.387	1.2575	0	Unknown
																		1010E_172	0	4.6354	0	0	0	0	Unknown
																		1010B53	0	0	0	4.4418	0.1707	0	Unknown
																		1010B87	0	0.7401	0.5524	0.8981	2.4154	0	Unknown
																		0919C251	0	2.668	0.1072	1.3076	0.508	0	Unknown
																		1010D110	0	0	0	0	0	4.5845	Unknown
																		1010B77	0	0	0	4.5695	0	0	Unclassified_sf_Queuovirinae
																		0905E_18	1.2003	3.369	0	0	0	0	Montyvirus
																		1003C37	0	1.513	2.083	0.4386	0.5304	0	Casadabanvirus
																		1003C39	0	1.2254	2.1888	0.7263	0.4015	0	Unknown
																		0111C28	0.2469	0.439	0.0241	3.6996	0.0528	0.0601	Casadabanvirus
																		0919B26	0	0	3.5618	0.3011	0.6437	0	Unclassified_f_Casjensviridae
																		0111E_50	0	2.2505	1.5774	0.2098	0.1045	0.3571	Casadabanvirus
																		1023C165	4.2002	0.1572	0	0.1335	0	0	Unclassified_f_Mesyanzhinovviridae
																		0905E_109	0	4.4308	0	0	0	0	Unclassified_f_Inoviridae
																		0905C199	0	4.0544	0	0.0465	0.0417	0.2851	Unclassified_f_Casjensviridae
																		1026A74	0	0.4058	0.8834	0.833	2.2918	0	Unclassified_sf_Sepvirinae
																		1026B12	0	0.57	0.4186	0.7395	2.4873	0.1904	Casadabanvirus
																		0829B80	0	0.4348	0	1.2559	0.6292	2.0366	Unknown
																		0912D166	0	3.646	0.3509	0.2445	0.1096	0	Unclassified_f_Peduoviridae
																		0111D29	0	4.1826	0.0188	0.0153	0.1236	0	Unknown
																		1026D153	0	0	0.4106	3.3712	0.5536	0	Unclassified_sf_Dolichocephalovirinae
																		1026B172	0	0	3.4561	0.1905	0.683	0	Unknown
																		0919B21	0	0.1849	3.8169	0.0393	0.2817	0	Unclassified_f_Casjensviridae
																		1026B164	0	0.0999	3.4446	0.0424	0.7227	0	Unknown
																		1010D14	0	0	0	4.2818	0.0266	0	Casadabanvirus
																		0912E_58	0	0.3542	3.91	0	0.0337	0	Casadabanvirus
																		1023E_95	0	0	0	4.2978	0	0	Unclassified_sf_Hendrixvirinae
																		0829C116	4.2587	0	0	0	0	0	Unknown
																		0111C144	0	0.0463	0	3.893	0.2468	0.0602	Casadabanvirus
																		0919B169	0	0.2047	3.6366	0.087	0.3118	0	Unknown
																		0912D141	1.9906	1.9865	0.2595	0	0	0	Unknown
																		0912E_134	0	0.7845	0	0.3332	3.1152	0	Unclassified_f_Mesyanzhinovviridae
																		0919C39	0	0	2.5767	0.7873	0.8483	0	Unknown
																		1026B115	0	1.9584	0.9839	0.8958	0.3729	0	Unknown
																		1026B96	0	0	0	0.0553	0	4.1501	Unknown
																		1003C175	0	2.1832	1.4829	0.3709	0.1663	0	Casadabanvirus
																		0829C181	3.4815	0.5584	0.0486	0	0.1063	0	Unknown
																		0905E_19	3.225	0.9655	0	0	0	0	Unknown
																		0905C62	4.1882	0	0	0	0	0	Unknown
																		0912E_4	0	1.7191	2.4155	0.0083	0.0444	0	Unclassified_f_Peduoviridae
																		0111E_151	1.5813	0	0	0	0	2.5848	Unknown
																		1010E_130	2.6673	1.2977	0	0	0.152	0	Unknown
																		0111C44	0	0	0	0	0	4.1085	Unknown
																		0905D56	0	4.0797	0	0	0	0	Unclassified_f_Peduoviridae
																		0919B59	0	1.3714	1.9767	0.5022	0.09	0.1231	Casadabanvirus
																		0111B67	0	3.7115	0	0.2588	0.0844	0	Unclassified_f_Peduoviridae
																		0829B174	0	4.0527	0	0	0	0	Unknown
																		1010E_108	0	3.1532	0.3468	0.3525	0.1896	0	Unclassified_sf_Guernseyvirinae
																		0111C153	0	0	0	0.2997	0	3.729	Unknown
																		0912D171	0	4.0221	0	0	0	0	Unknown
																		0829B64	1.501	2.4576	0.0367	0	0.0267	0	Unknown
																		0912E_183	0	3.9975	0	0	0	0	Unknown
																		0905C137	3.9851	0	0	0	0	0	Unclassified_sf_Queuovirinae
																		1003C121	0	1.005	2.1755	0.3659	0.4373	0	Casadabanvirus
																		1023E_164	0	0	0.0963	3.8733	0	0	Unknown
																		1003C155	0.2573	1.348	1.2577	1.1043	0	0	Casadabanvirus
																		1003C32	0	1.4669	1.5683	0.441	0.4812	0	Unclassified_f_Casjensviridae
																		0912D178	0	3.8937	0.0522	0	0	0	Unclassified_f_Casjensviridae
																		0905D50	0	2.7712	0.9443	0.2303	0	0	Casadabanvirus
																		1010E_74	0.7071	3.2285	0	0	0	0	Unknown
																		1003C212	3.8501	0.08	0	0	0	0	Unknown
																		1010A31	0	0.1354	0	2.4679	1.2887	0.0147	Casadabanvirus
																		1010E_151	0	1.3986	0	1.2231	1.2844	0	Unclassified_f_Peduoviridae
																		0905E_14	0	3.8794	0	0	0	0	Unclassified_f_Casjensviridae
																		0905C127	0	3.8743	0	0	0	0	Unknown
																		0111D118	0	3.4081	0.2671	0	0.1298	0.0554	Casadabanvirus
																		0829C67	3.6892	0.1479	0	0	0	0	Unknown
																		1010E_86	1.3244	0.6815	0	1.0264	0.8021	0	Unknown
																		0919B133	0.2204	1.732	0.0862	1.6816	0	0.1073	Casadabanvirus
																		0111D45	0	0	0	3.7948	0	0.0318	Unknown
																		1010D32	0	0.2641	0.046	2.8668	0.5699	0.0764	Casadabanvirus
																		1023C118	0	3.4961	0.188	0.131	0	0	Unclassified_sf_Queuovirinae
																		0912E_23	0	1.4875	2.2737	0	0.0338	0	Casadabanvirus
																		0912E_151	0	1.5952	0.1471	1.5146	0.536	0	Casadabanvirus
																		0111C33	0	0	0	0	0	3.7749	Casadabanvirus
																		0829C111	3.757	0	0	0	0	0	Unknown
																		1026B86	0	0	0	0	0	3.7422	Unknown
																		1010E_98	0.6037	0.6024	0	1.8232	0.6882	0	Unknown
																		0905D77	0	3.7094	0	0	0	0	Unknown
																		0111D73	0	1.1505	0	0.0376	0.0674	2.4468	Unknown
																		0829B111	0	3.6999	0	0	0	0	Unclassified_f_Mesyanzhinovviridae
																		1023C199	0	2.2185	0.6048	0.4916	0	0.3765	Unknown
																		0111E_113	0	2.8243	0	0.7844	0	0.0707	Unknown
																		1003C7	0.2315	2.6718	0.3622	0.2576	0.143	0.0094	Unclassified_f_Casjensviridae
																		1023C182	0	2.7857	0	0.8874	0	0	Unknown
																		0829B86	0	3.6704	0	0	0	0	Unknown
																		0111C126	0	2.738	0.2488	0.4045	0.272	0	Unknown
																		1026A75	0	0	0.1582	1.9804	1.5217	0	Unclassified_f_Mesyanzhinovviridae
																		0111D115	0	0	0	0	0	3.6434	Unknown
																		1023C18	0	0	0	3.5979	0.0168	0.0096	Casadabanvirus
																		0919D242	0	2.0312	0.9966	0.1578	0.4244	0	Unclassified_sf_Vequintavirinae
																		1023C44	0	1.8015	0.0359	1.5012	0.1764	0.0781	Unknown
																		1023C57	0	3.2338	0	0.1161	0.1821	0.0296	Casadabanvirus
																		0919C19	0.1474	0.306	1.2528	0.4304	0.3744	1.0474	Unclassified_f_Casjensviridae
																		0111B76	0	0	0.0369	1.8607	0.1883	1.4708	Triavirus
																		1003C70	0	1.5956	0.0736	0.4585	0.0179	1.4043	Casadabanvirus
																		0905C44	0	3.5431	0	0	0	0	Unknown
																		0829C62	3.5381	0	0	0	0	0	Unknown
																		0111E_18	3.12	0.2072	0.0197	0	0	0.1838	Unclassified_f_Peduoviridae
																		0919B156	0	0	3.0147	0	0.476	0	Unclassified_f_Casjensviridae
																		1023C232	0	0	0	0	0	3.4876	Unknown
																		1023C161	0	3.3213	0.0807	0	0.0588	0	Unclassified_f_Casjensviridae
																		1023C112	0	0.7982	0.1043	1.78	0.5699	0.1947	Unknown
																		0829B2	0	3.4342	0.007	0	0	0	Unclassified_f_Casjensviridae
																		1010D125	0	0.2298	0	0.9759	2.2309	0	Unknown
																		1026B90	0	2.4623	0.5938	0	0.0481	0.3286	Casadabanvirus
																		0905B83	0	0.7666	1.9527	0	0.6933	0	Unknown
																		0829C80	0	3.2865	0.1164	0	0	0	Casadabanvirus
																		1026B129	0	0	2.4981	0	0.8789	0	Unclassified_sf_Weiservirinae
																		0829B176	0	2.8362	0.4742	0	0.0432	0	Unclassified_f_Mesyanzhinovviridae
																		0905C118	2.9492	0.4014	0	0	0	0	Unknown
																		0829C199	3.1377	0.1957	0	0	0	0	Unknown
																		1026B22	0	0.0397	0.0208	1.1647	2.0957	0	Unknown
																		0111C78	0	0	0	0	0	3.3161	Unclassified_f_Mesyanzhinovviridae
																		0905C201	2.1992	0	0	0.9489	0	0.153	Unknown
																		0905C12	3.2532	0.0406	0	0	0	0	Unknown
																		0905E_48	0	0.2549	2.9417	0	0.0882	0	Casadabanvirus
																		1010E_127	0	3.2727	0	0	0	0	Unclassified_f_Peduoviridae
																		0829B17	3.2723	0	0	0	0	0	Unknown
																		0829C131	3.2682	0	0	0	0	0	Unknown
																		0111E_4	0	2.5125	0.1553	0.0995	0.4698	0.0117	Unclassified_f_Peduoviridae
																		1010B31	0	0	0	3.1658	0.0772	0	Unclassified_f_Mesyanzhinovviridae
																		1023E_40	0	0	0.2455	2.9941	0	0	Unknown
																		0111E_54	0	0	0	3.0842	0	0.1476	Unclassified_sf_Queuovirinae
																		1010E_9	0	0	0	3.0319	0.1924	0	Unclassified_f_Mesyanzhinovviridae
																		0919B17	0	0.0194	2.7112	0.0083	0.4588	0	Casadabanvirus
																		0905E_159	0.7503	2.2462	0	0.0596	0.1336	0	Unclassified_f_Peduoviridae
																		0919B58	0	0.0935	2.6873	0.1589	0.2493	0	Casadabanvirus
																		1026B30	0	2.6475	0.3708	0.0232	0.1455	0	Unclassified_f_Autographiviridae
																		0111D105	0	0.4219	0	1.613	1.1514	0	Casadabanvirus
																		0111C111	0	2.5139	0	0.5339	0.0798	0	Unknown
																		0905E_149	0	0.1148	2.6395	0.0488	0	0.2988	Unknown
																		0912E_34	0	2.9854	0	0	0.1093	0	Casadabanvirus
																		0905E_40	0	0.033	0	0	3.0558	0	Unclassified_f_Peduoviridae
																		1026B46	0	2.5669	0.3203	0	0.0729	0.1246	Casadabanvirus
																		0829C207	3.0756	0	0	0	0	0	Unknown
																		0912E_79	0	1.2052	1.6492	0	0.2185	0	Unknown
																		1026B109	0	0.6856	0.3184	0.8736	1.1892	0	Unclassified_f_Autographiviridae
																		1003C215	0	0	0	3.0633	0	0	Unknown
																		1023C140	0	2.9305	0	0.1297	0	0	Casadabanvirus
																		1003C198	0	1.849	0.3072	0.0524	0.0217	0.8265	Unknown
																		0919D155	0	3.0547	0	0	0	0	Unknown
																		0905C23	0	3.0424	0	0	0	0	Unknown
																		0912E_109	0	1.8628	0.0779	0.5697	0.5107	0	Casadabanvirus
																		0919C64	0	0.1492	0	2.8681	0	0	Unknown
																		0919D219	2.5332	0.474	0	0	0	0	Unknown
																		1010E_118	0	0	0	2.8565	0.1403	0	Unknown
																		1010E_187	0	2.3794	0.2486	0	0.3624	0	Unknown
																		1026B159	0	0.3194	1.1682	0.5879	0.8919	0	Unknown
																		1003C6	0	2.1553	0.3083	0.2915	0.1971	0	Casadabanvirus
																		0919D142	0	0.6078	1.0888	0.4426	0.529	0.2824	Unknown
																		0905C144	2.3005	0.6457	0	0	0	0	Unknown
																		1010D61	0	1.0052	0.0657	1.4677	0.4067	0	Unknown
																		1026D154	0	0	0	0.721	1.2927	0.9202	Unknown
																		0829B152	0	0.1614	0	0	0	2.7656	Unknown
																		0829B66	1.5443	1.1559	0	0.2148	0	0	Casadabanvirus
																		0905E_60	0	2.911	0	0	0	0	Casadabanvirus
																		1010E_188	0	1.1949	0	0	0	1.7101	Unclassified_f_Asfarviridae
																		0905E_186	1.8697	0.9329	0	0.0991	0	0	Unknown
																		0919C57	0	0	1.8688	0.4756	0.5211	0	Unclassified_f_Peduoviridae
																		0111C96	0	1.6249	0	1.0736	0.1375	0	Unknown
																		0919D246	0	0.9245	1.3284	0	0.572	0	Unclassified_f_Inoviridae
																		0905E_53	0	0.417	2.0248	0.1459	0.028	0.2074	Unclassified_f_Casjensviridae
																		0111B117	0	2.8174	0	0	0	0	Unknown
																		0905B108	0	2.3179	0.1817	0.2954	0	0	Unclassified_f_Casjensviridae
																		1003C136	0	0.3976	1.4959	0.5067	0.3937	0	Casadabanvirus
																		0111C27	0	1.3765	0.3476	0.536	0.1223	0.403	Unclassified_f_Casjensviridae
																		1026B31	0	2.6959	0.0871	0	0	0	Unclassified_f_Autographiviridae
																		0905D26	0	2.7826	0	0	0	0	Casadabanvirus
																		1003C151	2.2309	0	0	0	0	0.5431	Unclassified_sf_Dolichocephalovirinae
																		0919B184	0	0	2.4661	0	0.2859	0	Unknown
																		0919C189	0	2.7497	0	0	0	0	Casadabanvirus
																		0919B89	0	0.1832	2.2336	0.0519	0.279	0	Unclassified_f_Casjensviridae
																		0905E_43	0	0.3554	1.9911	0	0.0601	0.334	Casadabanvirus
																		0912E_192	0	1.0352	1.6527	0	0.0438	0	Unknown
																		0905D55	0	2.5709	0.1378	0	0	0	Casadabanvirus
																		0919C230	0	0	0.5712	1.8575	0.2775	0	Unknown
																		0919D138	0	0.2546	1.5961	0	0.84	0	Casadabanvirus
																		0111D15	0	0.0174	0.0182	2.6219	0.0166	0	Casadabanvirus
																		0905E_29	0	0.0178	0	0	2.6541	0	Unknown
																		1010B61	0	0	0	1.681	0.1773	0.8077	Unclassified_f_Peduoviridae
																		0829C202	1.852	0.7921	0	0	0	0	Casadabanvirus
																		0829C17	2.5968	0.0329	0.0086	0	0	0	Unclassified_sf_Hendrixvirinae
																		0111B47	0	1.5853	0	0.7182	0.228	0.0917	Unclassified_f_Peduoviridae
																		1010D31	0	1.7843	0.4585	0.1491	0.2228	0	Unknown
																		0905B11	0.1578	0.6497	1.5275	0.0753	0.2024	0	Casadabanvirus
																		1026D7	0	0.7423	1.6059	0.0332	0.2281	0	Unclassified_sf_Hendrixvirinae
																		0111B43	0	0.6463	0.3546	1.2215	0.3445	0.042	Casadabanvirus
																		0919D13	0	0.0332	2.2665	0.0847	0.2088	0	Unclassified_f_Casjensviridae
																		1023E_239	2.3908	0	0	0.19	0	0	Unknown
																		1023C245	0	2.118	0	0.0843	0.0756	0.3014	Unknown
																		0912E_170	0	0	2.4565	0	0.1221	0	Unknown
																		0829C224	2.576	0	0	0	0	0	Unclassified_sf_Queuovirinae
																		0829C96	2.5526	0	0	0	0	0	Unclassified_sf_Queuovirinae
																		0905E_177	0	1.6456	0.5254	0.3107	0.0696	0	Unknown
																		1023E_66	0	1.6945	0.1022	0.406	0.2151	0.1272	Wizardvirus
																		0829C45	0.1827	2.3243	0.0357	0	0	0	Unknown
																		1010D56	2.3944	0	0	0.1427	0	0	Unclassified_f_Mesyanzhinovviridae
																		0829B5	0	2.5216	0.0153	0	0	0	Casadabanvirus
																		0111E_5	0.029	1.728	0.1704	0.3139	0.2069	0.0848	Unclassified_f_Casjensviridae
																		0905D152	0	1.761	0.1673	0.2349	0.327	0.0379	Casadabanvirus
																		0919C20	0	0.0396	1.6533	0.2268	0.0678	0.536	Casadabanvirus
																		0905E_68	0	2.3716	0	0	0.1389	0	Unclassified_f_Casjensviridae
																		0919B97	0	0	1.9468	0.2183	0.3425	0	Unclassified_f_Casjensviridae
																		1026B1	0	1.7188	0.1916	0.1863	0.4107	0	Unclassified_f_Peduoviridae
																		1023E_199	2.0407	0.4364	0.0285	0	0	0	Unknown
																		1003C78	0	0.8024	0.131	1.0438	0	0.522	Unknown
																		0111D150	2.4968	0	0	0	0	0	Unknown
																		0919B70	0	0.777	1.16	0.0707	0.4861	0	Unclassified_sf_Gclasvirinae
																		0919B219	0	0.0869	2.4065	0	0	0	Unknown
																		1010D39	0	1.8097	0.1135	0.5381	0.0276	0	Casadabanvirus
																		0905D97	0	2.4887	0	0	0	0	Unknown
																		0905E_67	0	0.3636	2.0707	0	0	0.0473	Unclassified_f_Peduoviridae
																		0905E_153	0	0	0	0	2.4761	0	Unclassified_f_Mesyanzhinovviridae
																		0111E_43	0.3604	0.4946	0.9397	0.4393	0.1541	0.0877	Casadabanvirus
																		1026B196	0	1.7357	0.1395	0.1063	0.4893	0	Casadabanvirus
																		1026B150	1.0348	0.6777	0	0.658	0.0737	0	Unknown
																		0111E_89	0	2.1391	0	0.2446	0	0.0535	Unknown
																		1010E_92	1.4466	0.8121	0	0.1725	0	0	Unknown
																		1026B112	0	0	1.8652	0	0.4531	0.0968	Unknown
																		1003C177	0	1.7568	0.1721	0.0933	0.1672	0.2143	Casadabanvirus
																		0912E_165	0	1.841	0.1697	0.184	0.2062	0	Unknown
																		0111D79	0	0.5163	0	0.2592	0	1.6181	Unknown
																		1026D162	1.9282	0	0	0.4598	0	0	Unclassified_sf_Bclasvirinae
																		0905E_27	0	0.0758	1.7752	0.3782	0.1587	0	Unclassified_f_Peduoviridae
																		0829C127	1.8157	0.453	0.0394	0	0.0575	0	Unknown
																		0905B14	0	0.4391	1.7646	0	0.1543	0	Casadabanvirus
																		0111B97	0	2.3486	0	0	0	0	Unknown
																		1026D76	0	2.3424	0	0	0	0	Unclassified_f_Inoviridae
																		0905E_46	0	0.128	2.1855	0	0	0.0278	Unclassified_f_Casjensviridae
																		0905B109	0	0.1177	0.7992	1.0496	0.1344	0.2296	Unknown
																		0905C38	2.3284	0	0	0	0	0	Casadabanvirus
																		1010E_97	0	2.3199	0	0	0	0	Unknown
																		0829B71	0	2.281	0	0.0313	0	0	Unknown
																		1026B6	0	0	0.0454	1.6226	0.6033	0.0282	Unclassified_f_Peduoviridae
																		0829B31	0	0.5436	0.6248	0.8312	0.2898	0	Casadabanvirus
																		0829C93	1.9246	0.3601	0	0	0	0	Unclassified_sf_Vequintavirinae
																		0111B92	0	1.2712	0	0.54	0.3457	0.1181	Unclassified_sf_Dolichocephalovirinae
																		0919B139	0	0	2.1963	0	0.0653	0	Unclassified_f_Autographiviridae
																		1023E_126	0	2.0237	0.1813	0.0491	0	0	Unclassified_f_Mesyanzhinovviridae
																		0111D20	0.1447	1.4841	0.266	0.2531	0.0536	0.0493	Unclassified_sf_Queuovirinae
																		0111C99	0	0	0.2882	1.9526	0	0	Unclassified_f_Closteroviridae
																		0905E_176	0	0.7298	0.3813	0	0	1.1276	Unknown
																		0905E_74	0.9915	0.536	0.0215	0.2802	0.4082	0	Unclassified_sf_Hendrixvirinae
																		1010E_131	0	0	0	0	0	2.2316	Unknown
																		0111B127	0	2.1945	0.0161	0	0.0177	0	Casadabanvirus
																		0829C144	2.2252	0	0	0	0	0	Unknown
																		0919C221	0	0	0	2.2034	0	0	Unknown
																		1010E_72	0.7863	1.3733	0	0	0.0374	0	Unclassified_f_Mesyanzhinovviridae
																		1023C27	0	0.812	0.1326	0.485	0.0386	0.7263	Unclassified_f_Mesyanzhinovviridae
																		0905E_155	0	0.7199	0.0579	0	0	1.4049	Unknown
																		0905C107	0	0	2.0401	0	0.1383	0	Unknown
																		0905E_89	1.629	0.5487	0	0	0	0	Casadabanvirus
																		1023E_184	0	0	0.1126	2.0595	0	0	Unknown
																		0829B20	0	2.1703	0	0	0	0	Casadabanvirus
																		1023C74	0	0.8638	0.6848	0.2657	0.3516	0	Unknown
																		0905E_162	0	0.1755	0.2751	0	0	1.7128	Unknown
																		1026B127	0	2.1113	0	0	0	0.0509	Unclassified_f_Peduoviridae
																		0919B208	0	0	1.8487	0.1119	0.2007	0	Unknown
																		0905B127	0	1.5225	0.4895	0.1492	0	0	Unknown
																		1026D108	0	0.3046	0.1591	0.3881	0.058	1.2383	Unknown
																		0829B169	0	1.9756	0.172	0	0	0	Unknown
																		1026B106	0	0.439	0.4587	0.7147	0.5014	0	Unclassified_sf_Guernseyvirinae
																		0111E_131	0	1.584	0.2069	0.0748	0.1843	0.0572	Unclassified_f_Peduoviridae
																		0919D178	0	1.4734	0.055	0.4917	0.0801	0	Casadabanvirus
																		0829C18	1.9793	0.0505	0.0352	0	0.0256	0	Unclassified_sf_Hendrixvirinae
																		0111B10	0	0.8357	0.0336	1.1468	0.0734	0	Unclassified_f_Peduoviridae
																		1023E_129	0	0	0	2.0106	0	0.077	Unclassified_sf_Queuovirinae
																		0111E_121	0.9282	1.1579	0	0	0	0	Unknown
																		1010D16	0	0	0.0092	1.9541	0.1145	0	Unclassified_f_Peduoviridae
																		1010E_112	0	2.0763	0	0	0	0	Unclassified_f_Peduoviridae
																		0829C84	1.2173	0.8542	0	0	0	0	Unknown
																		0912E_26	0	0.118	1.8614	0	0.0359	0.0307	Unclassified_f_Peduoviridae
[truncated: 2,296 more rows]
